# Supplementary material for: Pharmacological mechanisms of probenecid for SARS-CoV-2 and RSV co-infection: findings of system pharmacology, molecular docking, molecular dynamics simulation, and structure–activity relationship
Source: Front Microbiol. 2025 Apr 30;16:1552603. doi: 10.3389/fmicb.2025.1552603 (PMC12075369; doi:10.3389/fmicb.2025.1552603)
Supplement: Supplementary file 1 [file Table_1.xlsx]

## Sheet: GO_enrichment_wujsyt
Source	Term ID	Term name	p.adjust	Count
BP	GO:0001819	positive regulation of cytokine production	2.25965e-78	216
BP	GO:0019221	cytokine-mediated signaling pathway	4.16109e-64	201
BP	GO:0007159	leukocyte cell-cell adhesion	1.66753e-60	171
BP	GO:0002237	response to molecule of bacterial origin	1.31116e-59	163
BP	GO:0032496	response to lipopolysaccharide	2.67348e-58	156
BP	GO:0022407	regulation of cell-cell adhesion	2.73859e-55	182
BP	GO:1903037	regulation of leukocyte cell-cell adhesion	3.51794e-55	155
BP	GO:0070661	leukocyte proliferation	3.86295e-53	149
BP	GO:0050863	regulation of T cell activation	1.54236e-51	150
BP	GO:0050900	leukocyte migration	1.77318e-51	160
BP	GO:0032103	positive regulation of response to external stimulus	9.95147e-50	171
BP	GO:1903039	positive regulation of leukocyte cell-cell adhesion	4.78055e-49	122
BP	GO:0032943	mononuclear cell proliferation	6.58438e-48	135
BP	GO:0045785	positive regulation of cell adhesion	9.72204e-48	169
BP	GO:0050870	positive regulation of T cell activation	2.59402e-47	114
BP	GO:0050867	positive regulation of cell activation	1.61749e-46	165
BP	GO:0046651	lymphocyte proliferation	2.35521e-46	132
BP	GO:0070663	regulation of leukocyte proliferation	3.7243e-46	121
BP	GO:0022409	positive regulation of cell-cell adhesion	8.89408e-46	130
BP	GO:0002696	positive regulation of leukocyte activation	1.06251e-44	159
BP	GO:1903131	mononuclear cell differentiation	2.86752e-44	161
BP	GO:2001233	regulation of apoptotic signaling pathway	1.2815e-43	146
BP	GO:0002683	negative regulation of immune system process	9.86447e-43	157
BP	GO:0071216	cellular response to biotic stimulus	1.5913e-41	116
BP	GO:0032944	regulation of mononuclear cell proliferation	1.83719e-41	110
BP	GO:0051251	positive regulation of lymphocyte activation	2.51577e-41	143
BP	GO:0062197	cellular response to chemical stress	2.84181e-41	134
BP	GO:0006979	response to oxidative stress	6.11321e-41	156
BP	GO:0002697	regulation of immune effector process	1.08288e-40	138
BP	GO:0050670	regulation of lymphocyte proliferation	1.76543e-40	108
BP	GO:0050727	regulation of inflammatory response	6.53013e-40	146
BP	GO:0060326	cell chemotaxis	8.45959e-40	128
BP	GO:1901652	response to peptide	1.36273e-39	166
BP	GO:0009615	response to virus	1.46846e-39	145
BP	GO:0070665	positive regulation of leukocyte proliferation	1.80557e-38	86
BP	GO:0030595	leukocyte chemotaxis	2.17609e-38	107
BP	GO:0030098	lymphocyte differentiation	2.46768e-38	141
BP	GO:0071219	cellular response to molecule of bacterial origin	3.16083e-38	105
BP	GO:0032946	positive regulation of mononuclear cell proliferation	6.13482e-37	80
BP	GO:0071222	cellular response to lipopolysaccharide	1.31223e-36	100
BP	GO:0016032	viral process	1.46405e-36	146
BP	GO:0050671	positive regulation of lymphocyte proliferation	1.46405e-36	79
BP	GO:0002443	leukocyte mediated immunity	1.64104e-36	154
BP	GO:0009991	response to extracellular stimulus	2.2239e-34	155
BP	GO:0048732	gland development	3.28068e-34	145
BP	GO:0002831	regulation of response to biotic stimulus	4.03454e-34	128
BP	GO:0002460	adaptive immune response based on somatic recombination of immune receptors built from immunoglobulin superfamily domains	4.52208e-34	132
BP	GO:1903706	regulation of hemopoiesis	2.83088e-33	131
BP	GO:0002263	cell activation involved in immune response	2.83088e-33	113
BP	GO:0002366	leukocyte activation involved in immune response	3.21493e-33	112
BP	GO:0042098	T cell proliferation	9.26395e-33	92
BP	GO:0097529	myeloid leukocyte migration	1.30197e-32	98
BP	GO:0097191	extrinsic apoptotic signaling pathway	1.36855e-32	96
BP	GO:0031349	positive regulation of defense response	1.36855e-32	112
BP	GO:0030217	T cell differentiation	1.42353e-32	106
BP	GO:0031667	response to nutrient levels	2.02873e-32	145
BP	GO:0002685	regulation of leukocyte migration	2.0985e-32	95
BP	GO:0044403	biological process involved in symbiotic interaction	2.17396e-32	111
BP	GO:0002699	positive regulation of immune effector process	3.08469e-32	102
BP	GO:1902105	regulation of leukocyte differentiation	3.58332e-32	110
BP	GO:0002703	regulation of leukocyte mediated immunity	3.8657e-32	99
BP	GO:0002819	regulation of adaptive immune response	4.53935e-32	87
BP	GO:0034599	cellular response to oxidative stress	4.97848e-32	110
BP	GO:0043410	positive regulation of MAPK cascade	6.07289e-32	153
BP	GO:0000302	response to reactive oxygen species	2.02985e-31	90
BP	GO:0002274	myeloid leukocyte activation	2.31166e-31	97
BP	GO:2001234	negative regulation of apoptotic signaling pathway	5.78566e-31	96
BP	GO:0070482	response to oxygen levels	8.74068e-31	117
BP	GO:0033674	positive regulation of kinase activity	9.08439e-31	148
BP	GO:0019058	viral life cycle	1.81592e-30	115
BP	GO:0036293	response to decreased oxygen levels	2.01616e-30	111
BP	GO:0042129	regulation of T cell proliferation	4.28298e-30	81
BP	GO:0071706	tumor necrosis factor superfamily cytokine production	7.75963e-30	84
BP	GO:1903555	regulation of tumor necrosis factor superfamily cytokine production	7.75963e-30	84
BP	GO:0051607	defense response to virus	4.76124e-29	107
BP	GO:0071674	mononuclear cell migration	4.76124e-29	86
BP	GO:1901653	cellular response to peptide	5.16727e-29	122
BP	GO:0140546	defense response to symbiont	6.49221e-29	107
BP	GO:0070997	neuron death	8.34788e-29	120
BP	GO:0002822	regulation of adaptive immune response based on somatic recombination of immune receptors built from immunoglobulin superfamily domains	1.16525e-28	79
BP	GO:0032640	tumor necrosis factor production	1.92538e-28	81
BP	GO:0032680	regulation of tumor necrosis factor production	1.92538e-28	81
BP	GO:0030099	myeloid cell differentiation	2.30844e-28	127
BP	GO:0071496	cellular response to external stimulus	2.39912e-28	110
BP	GO:0001666	response to hypoxia	2.4949e-28	105
BP	GO:0048545	response to steroid hormone	4.55953e-28	114
BP	GO:0007249	I-kappaB kinase/NF-kappaB signaling	4.83028e-28	105
BP	GO:0002449	lymphocyte mediated immunity	6.18976e-28	121
BP	GO:0045088	regulation of innate immune response	7.02047e-28	92
BP	GO:0007259	receptor signaling pathway via JAK-STAT	7.1059e-28	78
BP	GO:0018108	peptidyl-tyrosine phosphorylation	1.44195e-27	122
BP	GO:0034341	response to interferon-gamma	1.48436e-27	69
BP	GO:0097696	receptor signaling pathway via STAT	2.79048e-27	80
BP	GO:0018212	peptidyl-tyrosine modification	3.24658e-27	122
BP	GO:0042102	positive regulation of T cell proliferation	4.11805e-27	58
BP	GO:0097193	intrinsic apoptotic signaling pathway	4.50804e-27	105
BP	GO:0046631	alpha-beta T cell activation	6.37206e-27	73
BP	GO:0043434	response to peptide hormone	6.73843e-27	127
BP	GO:0070371	ERK1 and ERK2 cascade	7.85568e-27	113
BP	GO:0002706	regulation of lymphocyte mediated immunity	1.09476e-26	77
BP	GO:0002687	positive regulation of leukocyte migration	1.83748e-26	68
BP	GO:0002285	lymphocyte activation involved in immune response	1.8786e-26	83
BP	GO:2001236	regulation of extrinsic apoptotic signaling pathway	2.4139e-26	71
BP	GO:0097530	granulocyte migration	3.96109e-26	71
BP	GO:0051235	maintenance of location	4.04232e-26	111
BP	GO:0045860	positive regulation of protein kinase activity	4.2388e-26	124
BP	GO:0071621	granulocyte chemotaxis	4.81443e-26	64
BP	GO:1903557	positive regulation of tumor necrosis factor superfamily cytokine production	5.60753e-26	58
BP	GO:0050777	negative regulation of immune response	6.21794e-26	77
BP	GO:0042060	wound healing	6.97166e-26	130
BP	GO:0072593	reactive oxygen species metabolic process	8.58376e-26	89
BP	GO:1901654	response to ketone	1.96961e-25	79
BP	GO:0071887	leukocyte apoptotic process	1.97244e-25	58
BP	GO:0001818	negative regulation of cytokine production	2.9144e-25	116
BP	GO:0032760	positive regulation of tumor necrosis factor production	3.48838e-25	56
BP	GO:0043122	regulation of I-kappaB kinase/NF-kappaB signaling	4.84964e-25	93
BP	GO:0031348	negative regulation of defense response	5.04716e-25	96
BP	GO:0010506	regulation of autophagy	6.31386e-25	110
BP	GO:0050729	positive regulation of inflammatory response	9.2734e-25	67
BP	GO:0002573	myeloid leukocyte differentiation	3.20906e-24	82
BP	GO:0050730	regulation of peptidyl-tyrosine phosphorylation	4.82372e-24	93
BP	GO:0050878	regulation of body fluid levels	1.04268e-23	117
BP	GO:0032479	regulation of type I interferon production	1.06023e-23	53
BP	GO:0032602	chemokine production	1.06023e-23	53
BP	GO:0032606	type I interferon production	1.06023e-23	53
BP	GO:0046634	regulation of alpha-beta T cell activation	1.08018e-23	55
BP	GO:0002286	T cell activation involved in immune response	1.2312e-23	58
BP	GO:1901214	regulation of neuron death	1.55011e-23	103
BP	GO:0034614	cellular response to reactive oxygen species	1.57375e-23	66
BP	GO:0042542	response to hydrogen peroxide	1.88842e-23	61
BP	GO:1990266	neutrophil migration	1.88842e-23	61
BP	GO:0030593	neutrophil chemotaxis	1.91342e-23	55
BP	GO:0009410	response to xenobiotic stimulus	1.95854e-23	122
BP	GO:0032722	positive regulation of chemokine production	2.30257e-23	44
BP	GO:0050921	positive regulation of chemotaxis	2.30257e-23	64
BP	GO:0045619	regulation of lymphocyte differentiation	2.49038e-23	74
BP	GO:0070372	regulation of ERK1 and ERK2 cascade	3.33503e-23	102
BP	GO:0071346	cellular response to interferon-gamma	3.52279e-23	58
BP	GO:1902107	positive regulation of leukocyte differentiation	3.62407e-23	68
BP	GO:1903708	positive regulation of hemopoiesis	3.62407e-23	68
BP	GO:0034612	response to tumor necrosis factor	3.65107e-23	89
BP	GO:0032642	regulation of chemokine production	4.62184e-23	52
BP	GO:0043123	positive regulation of I-kappaB kinase/NF-kappaB signaling	7.07845e-23	75
BP	GO:0002764	immune response-regulating signaling pathway	7.63911e-23	134
BP	GO:0070374	positive regulation of ERK1 and ERK2 cascade	1.03147e-22	82
BP	GO:0032635	interleukin-6 production	1.0563e-22	71
BP	GO:0032675	regulation of interleukin-6 production	1.0563e-22	71
BP	GO:0060759	regulation of response to cytokine stimulus	2.15728e-22	72
BP	GO:0044409	entry into host	2.20612e-22	66
BP	GO:0051402	neuron apoptotic process	2.43193e-22	86
BP	GO:0032102	negative regulation of response to external stimulus	3.26469e-22	123
BP	GO:0002705	positive regulation of leukocyte mediated immunity	3.57731e-22	62
BP	GO:0007162	negative regulation of cell adhesion	3.60245e-22	99
BP	GO:0002821	positive regulation of adaptive immune response	3.68296e-22	56
BP	GO:0002700	regulation of production of molecular mediator of immune response	4.17563e-22	69
BP	GO:0045580	regulation of T cell differentiation	5.35758e-22	65
BP	GO:0002456	T cell mediated immunity	5.37315e-22	55
BP	GO:2000377	regulation of reactive oxygen species metabolic process	5.4582e-22	64
BP	GO:0001906	cell killing	5.8098e-22	73
BP	GO:0097305	response to alcohol	6.75376e-22	84
BP	GO:0050731	positive regulation of peptidyl-tyrosine phosphorylation	7.30957e-22	74
BP	GO:0002709	regulation of T cell mediated immunity	9.18748e-22	48
BP	GO:0070555	response to interleukin-1	1.3732e-21	62
BP	GO:0001959	regulation of cytokine-mediated signaling pathway	1.5006e-21	68
BP	GO:0070098	chemokine-mediated signaling pathway	1.74832e-21	48
BP	GO:0050673	epithelial cell proliferation	1.96201e-21	124
BP	GO:2001242	regulation of intrinsic apoptotic signaling pathway	1.99379e-21	69
BP	GO:0046718	viral entry into host cell	2.05369e-21	63
BP	GO:0048872	homeostasis of number of cells	2.12597e-21	93
BP	GO:0050866	negative regulation of cell activation	2.49533e-21	79
BP	GO:0022408	negative regulation of cell-cell adhesion	3.69344e-21	75
BP	GO:0001659	temperature homeostasis	3.75144e-21	70
BP	GO:0052126	movement in host environment	3.75144e-21	70
BP	GO:0051701	biological process involved in interaction with host	5.08806e-21	73
BP	GO:2000116	regulation of cysteine-type endopeptidase activity	8.30801e-21	81
BP	GO:0032757	positive regulation of interleukin-8 production	8.30801e-21	39
BP	GO:0051223	regulation of protein transport	8.79098e-21	132
BP	GO:0002824	positive regulation of adaptive immune response based on somatic recombination of immune receptors built from immunoglobulin superfamily domains	9.50287e-21	53
BP	GO:0071214	cellular response to abiotic stimulus	9.82003e-21	100
BP	GO:0104004	cellular response to environmental stimulus	9.82003e-21	100
BP	GO:0019216	regulation of lipid metabolic process	1.12147e-20	103
BP	GO:0051090	regulation of DNA-binding transcription factor activity	1.20197e-20	124
BP	GO:0042100	B cell proliferation	1.72494e-20	50
BP	GO:0032615	interleukin-12 production	1.85278e-20	39
BP	GO:0032655	regulation of interleukin-12 production	1.85278e-20	39
BP	GO:0043281	regulation of cysteine-type endopeptidase activity involved in apoptotic process	1.96298e-20	75
BP	GO:0032755	positive regulation of interleukin-6 production	2.4198e-20	49
BP	GO:1990868	response to chemokine	2.4198e-20	49
BP	GO:1990869	cellular response to chemokine	2.4198e-20	49
BP	GO:0002688	regulation of leukocyte chemotaxis	3.0993e-20	56
BP	GO:0009612	response to mechanical stimulus	3.27108e-20	74
BP	GO:0002690	positive regulation of leukocyte chemotaxis	3.41425e-20	48
BP	GO:0048660	regulation of smooth muscle cell proliferation	3.47383e-20	67
BP	GO:0050920	regulation of chemotaxis	4.23445e-20	79
BP	GO:0032481	positive regulation of type I interferon production	4.36898e-20	37
BP	GO:0051098	regulation of binding	4.39301e-20	107
BP	GO:0038061	NIK/NF-kappaB signaling	4.45679e-20	60
BP	GO:0002708	positive regulation of lymphocyte mediated immunity	4.47059e-20	54
BP	GO:0071375	cellular response to peptide hormone stimulus	4.96936e-20	93
BP	GO:0031331	positive regulation of cellular catabolic process	5.79911e-20	122
BP	GO:0051091	positive regulation of DNA-binding transcription factor activity	6.32595e-20	87
BP	GO:0045862	positive regulation of proteolysis	8.51839e-20	107
BP	GO:0048659	smooth muscle cell proliferation	1.03349e-19	67
BP	GO:0002367	cytokine production involved in immune response	1.23304e-19	49
BP	GO:0031341	regulation of cell killing	1.23304e-19	49
BP	GO:0071356	cellular response to tumor necrosis factor	1.39693e-19	79
BP	GO:0046635	positive regulation of alpha-beta T cell activation	1.56226e-19	40
BP	GO:2001237	negative regulation of extrinsic apoptotic signaling pathway	1.79531e-19	48
BP	GO:0002695	negative regulation of leukocyte activation	2.11067e-19	71
BP	GO:0009266	response to temperature stimulus	2.55626e-19	68
BP	GO:0032609	interferon-gamma production	2.88128e-19	53
BP	GO:0032649	regulation of interferon-gamma production	2.88128e-19	53
BP	GO:0002718	regulation of cytokine production involved in immune response	3.06812e-19	48
BP	GO:0048511	rhythmic process	3.82827e-19	92
BP	GO:0042116	macrophage activation	3.90834e-19	50
BP	GO:0019882	antigen processing and presentation	6.49032e-19	50
BP	GO:0045621	positive regulation of lymphocyte differentiation	6.49032e-19	50
BP	GO:0030879	mammary gland development	6.50969e-19	57
BP	GO:0046632	alpha-beta T cell differentiation	6.86623e-19	51
BP	GO:1903038	negative regulation of leukocyte cell-cell adhesion	8.40309e-19	59
BP	GO:0072503	cellular divalent inorganic cation homeostasis	1.3343e-18	127
BP	GO:0009636	response to toxic substance	1.51309e-18	81
BP	GO:0007568	aging	1.62542e-18	63
BP	GO:1901342	regulation of vasculature development	1.8973e-18	101
BP	GO:0032613	interleukin-10 production	2.28857e-18	37
BP	GO:0032653	regulation of interleukin-10 production	2.28857e-18	37
BP	GO:0042113	B cell activation	2.35987e-18	98
BP	GO:0150076	neuroinflammatory response	2.39924e-18	40
BP	GO:0045765	regulation of angiogenesis	5.38535e-18	99
BP	GO:2000106	regulation of leukocyte apoptotic process	5.94865e-18	43
BP	GO:0010038	response to metal ion	6.12955e-18	100
BP	GO:0002702	positive regulation of production of molecular mediator of immune response	7.00125e-18	52
BP	GO:0043254	regulation of protein-containing complex assembly	7.06824e-18	109
BP	GO:0002526	acute inflammatory response	1.13399e-17	50
BP	GO:0050678	regulation of epithelial cell proliferation	1.33978e-17	105
BP	GO:0006874	cellular calcium ion homeostasis	1.58072e-17	118
BP	GO:0032677	regulation of interleukin-8 production	1.6708e-17	47
BP	GO:0035710	CD4-positive, alpha-beta T cell activation	1.6708e-17	47
BP	GO:0007260	tyrosine phosphorylation of STAT protein	1.80513e-17	43
BP	GO:0001909	leukocyte mediated cytotoxicity	2.19899e-17	54
BP	GO:0072676	lymphocyte migration	2.67374e-17	51
BP	GO:0032637	interleukin-8 production	2.69861e-17	47
BP	GO:0033002	muscle cell proliferation	2.7901e-17	76
BP	GO:0022411	cellular component disassembly	3.20214e-17	118
BP	GO:0032608	interferon-beta production	3.3083e-17	34
BP	GO:0032648	regulation of interferon-beta production	3.3083e-17	34
BP	GO:0071675	regulation of mononuclear cell migration	4.23568e-17	50
BP	GO:0055074	calcium ion homeostasis	4.70711e-17	119
BP	GO:0034340	response to type I interferon	4.70711e-17	36
BP	GO:0060760	positive regulation of response to cytokine stimulus	4.70711e-17	36
BP	GO:0031668	cellular response to extracellular stimulus	4.73263e-17	78
BP	GO:0032612	interleukin-1 production	5.22552e-17	53
BP	GO:0032652	regulation of interleukin-1 production	5.22552e-17	53
BP	GO:0043367	CD4-positive, alpha-beta T cell differentiation	6.4298e-17	41
BP	GO:0046425	regulation of receptor signaling pathway via JAK-STAT	6.74445e-17	47
BP	GO:0043523	regulation of neuron apoptotic process	6.86143e-17	70
BP	GO:0070227	lymphocyte apoptotic process	7.16217e-17	39
BP	GO:0070301	cellular response to hydrogen peroxide	8.62658e-17	43
BP	GO:0052548	regulation of endopeptidase activity	9.40923e-17	111
BP	GO:0045582	positive regulation of T cell differentiation	9.44117e-17	44
BP	GO:0042509	regulation of tyrosine phosphorylation of STAT protein	1.10427e-16	41
BP	GO:0014065	phosphatidylinositol 3-kinase signaling	1.1478e-16	56
BP	GO:0051099	positive regulation of binding	1.15079e-16	62
BP	GO:0007565	female pregnancy	1.16285e-16	65
BP	GO:0052547	regulation of peptidase activity	1.16312e-16	116
BP	GO:0002292	T cell differentiation involved in immune response	1.26938e-16	39
BP	GO:0002440	production of molecular mediator of immune response	1.43164e-16	90
BP	GO:0042063	gliogenesis	1.50245e-16	86
BP	GO:0051092	positive regulation of NF-kappaB transcription factor activity	1.69088e-16	58
BP	GO:0051051	negative regulation of transport	1.69112e-16	117
BP	GO:0071677	positive regulation of mononuclear cell migration	1.70814e-16	36
BP	GO:0048015	phosphatidylinositol-mediated signaling	1.74831e-16	63
BP	GO:0050728	negative regulation of inflammatory response	1.93142e-16	64
BP	GO:1990845	adaptive thermogenesis	1.97505e-16	59
BP	GO:0050679	positive regulation of epithelial cell proliferation	2.06516e-16	70
BP	GO:0043491	protein kinase B signaling	2.11848e-16	71
BP	GO:0007596	blood coagulation	2.15437e-16	72
BP	GO:0048002	antigen processing and presentation of peptide antigen	2.16528e-16	35
BP	GO:0050817	coagulation	2.16528e-16	73
BP	GO:0072594	establishment of protein localization to organelle	2.2119e-16	111
BP	GO:0106106	cold-induced thermogenesis	2.2468e-16	56
BP	GO:0120161	regulation of cold-induced thermogenesis	2.2468e-16	56
BP	GO:1904892	regulation of receptor signaling pathway via STAT	2.25386e-16	49
BP	GO:0002698	negative regulation of immune effector process	2.36515e-16	48
BP	GO:0018105	peptidyl-serine phosphorylation	2.63116e-16	90
BP	GO:0061900	glial cell activation	3.8731e-16	32
BP	GO:0030888	regulation of B cell proliferation	4.13915e-16	35
BP	GO:0032868	response to insulin	4.15593e-16	79
BP	GO:0032735	positive regulation of interleukin-12 production	4.35199e-16	28
BP	GO:0042176	regulation of protein catabolic process	4.46625e-16	104
BP	GO:0006816	calcium ion transport	4.86528e-16	109
BP	GO:0061458	reproductive system development	5.28266e-16	111
BP	GO:0044703	multi-organism reproductive process	5.74677e-16	68
BP	GO:0048017	inositol lipid-mediated signaling	5.79359e-16	63
BP	GO:0071357	cellular response to type I interferon	6.58168e-16	33
BP	GO:0071347	cellular response to interleukin-1	8.89332e-16	47
BP	GO:0007584	response to nutrient	9.00714e-16	56
BP	GO:0031098	stress-activated protein kinase signaling cascade	9.18963e-16	77
BP	GO:0007599	hemostasis	1.02956e-15	72
BP	GO:0044089	positive regulation of cellular component biogenesis	1.259e-15	120
BP	GO:0031669	cellular response to nutrient levels	1.33127e-15	69
BP	GO:0044706	multi-multicellular organism process	1.33127e-15	69
BP	GO:0032732	positive regulation of interleukin-1 production	1.34745e-15	37
BP	GO:0031334	positive regulation of protein-containing complex assembly	1.5788e-15	65
BP	GO:0060337	type I interferon signaling pathway	1.61731e-15	32
BP	GO:0032729	positive regulation of interferon-gamma production	1.62576e-15	38
BP	GO:0046209	nitric oxide metabolic process	1.88203e-15	39
BP	GO:0071260	cellular response to mechanical stimulus	1.89078e-15	36
BP	GO:0060249	anatomical structure homeostasis	1.89078e-15	89
BP	GO:0031960	response to corticosteroid	2.00081e-15	57
BP	GO:0001910	regulation of leukocyte mediated cytotoxicity	2.07035e-15	40
BP	GO:0002269	leukocyte activation involved in inflammatory response	2.21864e-15	30
BP	GO:0048608	reproductive structure development	2.28672e-15	109
BP	GO:0062012	regulation of small molecule metabolic process	2.28672e-15	93
BP	GO:0051222	positive regulation of protein transport	2.33768e-15	84
BP	GO:0045834	positive regulation of lipid metabolic process	2.39188e-15	56
BP	GO:0001774	microglial cell activation	2.40839e-15	29
BP	GO:0002294	CD4-positive, alpha-beta T cell differentiation involved in immune response	2.54723e-15	35
BP	GO:0042531	positive regulation of tyrosine phosphorylation of STAT protein	2.54723e-15	35
BP	GO:0046637	regulation of alpha-beta T cell differentiation	2.54723e-15	35
BP	GO:1901224	positive regulation of NIK/NF-kappaB signaling	2.54723e-15	35
BP	GO:0090066	regulation of anatomical structure size	2.63321e-15	118
BP	GO:0006909	phagocytosis	2.7158e-15	87
BP	GO:0018209	peptidyl-serine modification	3.02777e-15	92
BP	GO:2001057	reactive nitrogen species metabolic process	3.02777e-15	39
BP	GO:0001961	positive regulation of cytokine-mediated signaling pathway	3.08209e-15	32
BP	GO:0051341	regulation of oxidoreductase activity	3.31985e-15	45
BP	GO:0048247	lymphocyte chemotaxis	3.43565e-15	34
BP	GO:2001243	negative regulation of intrinsic apoptotic signaling pathway	3.45089e-15	44
BP	GO:0006809	nitric oxide biosynthetic process	3.89585e-15	37
BP	GO:0045766	positive regulation of angiogenesis	4.07248e-15	62
BP	GO:1904018	positive regulation of vasculature development	4.07248e-15	62
BP	GO:0002287	alpha-beta T cell activation involved in immune response	4.50598e-15	35
BP	GO:0002293	alpha-beta T cell differentiation involved in immune response	4.50598e-15	35
BP	GO:0048771	tissue remodeling	4.80209e-15	60
BP	GO:0009314	response to radiation	5.11044e-15	109
BP	GO:0032728	positive regulation of interferon-beta production	5.2815e-15	26
BP	GO:0046427	positive regulation of receptor signaling pathway via JAK-STAT	5.5415e-15	28
BP	GO:0051651	maintenance of location in cell	6.00968e-15	69
BP	GO:0051403	stress-activated MAPK cascade	6.64088e-15	74
BP	GO:1904951	positive regulation of establishment of protein localization	6.66656e-15	86
BP	GO:0051250	negative regulation of lymphocyte activation	6.7587e-15	57
BP	GO:0050868	negative regulation of T cell activation	7.18296e-15	49
BP	GO:1903829	positive regulation of protein localization	7.18296e-15	110
BP	GO:2001235	positive regulation of apoptotic signaling pathway	7.67057e-15	51
BP	GO:0007623	circadian rhythm	7.78924e-15	66
BP	GO:0031663	lipopolysaccharide-mediated signaling pathway	8.3695e-15	33
BP	GO:0071900	regulation of protein serine/threonine kinase activity	9.00344e-15	97
BP	GO:1904894	positive regulation of receptor signaling pathway via STAT	1.08113e-14	29
BP	GO:2000514	regulation of CD4-positive, alpha-beta T cell activation	1.10964e-14	34
BP	GO:0009408	response to heat	1.10964e-14	45
BP	GO:0002711	positive regulation of T cell mediated immunity	1.11057e-14	32
BP	GO:0001776	leukocyte homeostasis	1.33712e-14	40
BP	GO:0030522	intracellular receptor signaling pathway	1.38547e-14	77
BP	GO:0009895	negative regulation of catabolic process	1.46546e-14	88
BP	GO:0010638	positive regulation of organelle organization	1.64861e-14	116
BP	GO:1901222	regulation of NIK/NF-kappaB signaling	1.64868e-14	45
BP	GO:0045637	regulation of myeloid cell differentiation	1.69071e-14	66
BP	GO:0071902	positive regulation of protein serine/threonine kinase activity	1.69071e-14	66
BP	GO:0031330	negative regulation of cellular catabolic process	1.71468e-14	77
BP	GO:0043370	regulation of CD4-positive, alpha-beta T cell differentiation	2.22376e-14	29
BP	GO:2000379	positive regulation of reactive oxygen species metabolic process	2.37193e-14	35
BP	GO:0030183	B cell differentiation	2.48798e-14	52
BP	GO:0002437	inflammatory response to antigenic stimulus	2.72718e-14	36
BP	GO:0051047	positive regulation of secretion	2.98517e-14	83
BP	GO:0032733	positive regulation of interleukin-10 production	3.03427e-14	26
BP	GO:1901216	positive regulation of neuron death	3.28767e-14	39
BP	GO:0016236	macroautophagy	3.28842e-14	84
BP	GO:0002221	pattern recognition receptor signaling pathway	3.37154e-14	59
BP	GO:0070302	regulation of stress-activated protein kinase signaling cascade	3.70266e-14	64
BP	GO:0001558	regulation of cell growth	3.77231e-14	103
BP	GO:0002253	activation of immune response	3.84718e-14	98
BP	GO:0002444	myeloid leukocyte mediated immunity	4.32164e-14	43
BP	GO:0010876	lipid localization	4.76967e-14	108
BP	GO:0042093	T-helper cell differentiation	4.86259e-14	33
BP	GO:0007204	positive regulation of cytosolic calcium ion concentration	5.16553e-14	87
BP	GO:0032872	regulation of stress-activated MAPK cascade	6.24185e-14	63
BP	GO:0050792	regulation of viral process	6.36957e-14	55
BP	GO:0016049	cell growth	6.43874e-14	114
BP	GO:0045824	negative regulation of innate immune response	6.74002e-14	35
BP	GO:0032731	positive regulation of interleukin-1 beta production	6.81571e-14	32
BP	GO:0001894	tissue homeostasis	7.74826e-14	77
BP	GO:0001935	endothelial cell proliferation	8.06055e-14	62
BP	GO:0002224	toll-like receptor signaling pathway	8.16689e-14	47
BP	GO:0032611	interleukin-1 beta production	8.48402e-14	44
BP	GO:0032651	regulation of interleukin-1 beta production	8.48402e-14	44
BP	GO:0002833	positive regulation of response to biotic stimulus	1.01713e-13	59
BP	GO:0032727	positive regulation of interferon-alpha production	1.03386e-13	18
BP	GO:0032147	activation of protein kinase activity	1.08479e-13	51
BP	GO:0036473	cell death in response to oxidative stress	1.12185e-13	41
BP	GO:0060284	regulation of cell development	1.12185e-13	116
BP	GO:0071453	cellular response to oxygen levels	1.19668e-13	56
BP	GO:0032623	interleukin-2 production	1.19668e-13	32
BP	GO:0032663	regulation of interleukin-2 production	1.19668e-13	32
BP	GO:0042742	defense response to bacterium	1.24842e-13	93
BP	GO:0010332	response to gamma radiation	1.25456e-13	30
BP	GO:0051048	negative regulation of secretion	1.59299e-13	56
BP	GO:0042092	type 2 immune response	1.61261e-13	24
BP	GO:0043280	positive regulation of cysteine-type endopeptidase activity involved in apoptotic process	1.6174e-13	47
BP	GO:0010821	regulation of mitochondrion organization	1.6257e-13	52
BP	GO:0043620	regulation of DNA-templated transcription in response to stress	1.65345e-13	29
BP	GO:0045639	positive regulation of myeloid cell differentiation	1.65913e-13	41
BP	GO:0051896	regulation of protein kinase B signaling	1.72329e-13	60
BP	GO:0051384	response to glucocorticoid	1.78733e-13	50
BP	GO:0014068	positive regulation of phosphatidylinositol 3-kinase signaling	1.8997e-13	36
BP	GO:0071383	cellular response to steroid hormone stimulus	2.15596e-13	63
BP	GO:0031099	regeneration	2.23765e-13	60
BP	GO:0019724	B cell mediated immunity	2.47318e-13	66
BP	GO:0002832	negative regulation of response to biotic stimulus	2.54812e-13	44
BP	GO:1901215	negative regulation of neuron death	2.67177e-13	64
BP	GO:0006898	receptor-mediated endocytosis	2.87565e-13	71
BP	GO:1905952	regulation of lipid localization	3.18323e-13	53
BP	GO:0002828	regulation of type 2 immune response	3.23105e-13	22
BP	GO:0050708	regulation of protein secretion	3.30032e-13	72
BP	GO:1903532	positive regulation of secretion by cell	3.52343e-13	76
BP	GO:0002260	lymphocyte homeostasis	3.5555e-13	32
BP	GO:0031343	positive regulation of cell killing	3.5555e-13	32
BP	GO:0009411	response to UV	3.66132e-13	51
BP	GO:0046890	regulation of lipid biosynthetic process	3.67614e-13	57
BP	GO:0051897	positive regulation of protein kinase B signaling	4.4282e-13	45
BP	GO:0007589	body fluid secretion	4.55316e-13	38
BP	GO:0090130	tissue migration	4.69498e-13	92
BP	GO:0042594	response to starvation	4.69743e-13	61
BP	GO:0032607	interferon-alpha production	4.94685e-13	20
BP	GO:0032647	regulation of interferon-alpha production	4.94685e-13	20
BP	GO:2001056	positive regulation of cysteine-type endopeptidase activity	6.15373e-13	50
BP	GO:0010952	positive regulation of peptidase activity	6.15373e-13	60
BP	GO:0051480	regulation of cytosolic calcium ion concentration	6.15373e-13	90
BP	GO:1901655	cellular response to ketone	6.43145e-13	39
BP	GO:0010001	glial cell differentiation	6.4994e-13	65
BP	GO:0001889	liver development	6.82007e-13	48
BP	GO:0030890	positive regulation of B cell proliferation	7.48247e-13	25
BP	GO:0006959	humoral immune response	7.49345e-13	83
BP	GO:1903900	regulation of viral life cycle	7.55501e-13	49
BP	GO:0010631	epithelial cell migration	8.62245e-13	90
BP	GO:0048661	positive regulation of smooth muscle cell proliferation	9.58836e-13	39
BP	GO:0002761	regulation of myeloid leukocyte differentiation	1.03311e-12	44
BP	GO:0003018	vascular process in circulatory system	1.0449e-12	73
BP	GO:0010634	positive regulation of epithelial cell migration	1.04568e-12	56
BP	GO:0010950	positive regulation of endopeptidase activity	1.04568e-12	56
BP	GO:0032869	cellular response to insulin stimulus	1.19388e-12	62
BP	GO:0071241	cellular response to inorganic substance	1.28682e-12	65
BP	GO:0016064	immunoglobulin mediated immune response	1.36484e-12	64
BP	GO:0090132	epithelium migration	1.4256e-12	90
BP	GO:0061008	hepaticobiliary system development	1.7362e-12	48
BP	GO:0070228	regulation of lymphocyte apoptotic process	1.82923e-12	29
BP	GO:0070231	T cell apoptotic process	1.89956e-12	27
BP	GO:0019722	calcium-mediated signaling	2.00744e-12	61
BP	GO:0045471	response to ethanol	2.02886e-12	44
BP	GO:0002532	production of molecular mediator involved in inflammatory response	2.08749e-12	39
BP	GO:0045428	regulation of nitric oxide biosynthetic process	2.19746e-12	30
BP	GO:1903707	negative regulation of hemopoiesis	2.34093e-12	41
BP	GO:0031294	lymphocyte costimulation	2.46952e-12	26
BP	GO:0043618	regulation of transcription from RNA polymerase II promoter in response to stress	2.46952e-12	26
BP	GO:0010632	regulation of epithelial cell migration	2.67108e-12	77
BP	GO:1902106	negative regulation of leukocyte differentiation	2.67501e-12	40
BP	GO:0008625	extrinsic apoptotic signaling pathway via death domain receptors	2.67501e-12	36
BP	GO:0045123	cellular extravasation	2.82431e-12	33
BP	GO:0014066	regulation of phosphatidylinositol 3-kinase signaling	2.83383e-12	42
BP	GO:1903201	regulation of oxidative stress-induced cell death	2.83986e-12	34
BP	GO:0120162	positive regulation of cold-induced thermogenesis	3.02307e-12	39
BP	GO:0007595	lactation	3.09382e-12	25
BP	GO:0033135	regulation of peptidyl-serine phosphorylation	3.33764e-12	49
BP	GO:0043030	regulation of macrophage activation	3.69806e-12	30
BP	GO:0051101	regulation of DNA binding	3.87661e-12	44
BP	GO:0019915	lipid storage	4.03068e-12	36
BP	GO:0038034	signal transduction in absence of ligand	4.08519e-12	31
BP	GO:0097192	extrinsic apoptotic signaling pathway in absence of ligand	4.08519e-12	31
BP	GO:0009306	protein secretion	4.173e-12	87
BP	GO:0002548	monocyte chemotaxis	4.33103e-12	32
BP	GO:0002262	myeloid cell homeostasis	4.87977e-12	52
BP	GO:0009267	cellular response to starvation	4.87977e-12	52
BP	GO:0007254	JNK cascade	4.87977e-12	55
BP	GO:0035592	establishment of protein localization to extracellular region	4.90166e-12	87
BP	GO:0046686	response to cadmium ion	5.39568e-12	29
BP	GO:0046328	regulation of JNK cascade	5.57674e-12	48
BP	GO:0062013	positive regulation of small molecule metabolic process	5.87272e-12	49
BP	GO:0031295	T cell costimulation	6.01534e-12	25
BP	GO:0036294	cellular response to decreased oxygen levels	6.08571e-12	50
BP	GO:0072678	T cell migration	6.62392e-12	31
BP	GO:0048708	astrocyte differentiation	6.74604e-12	34
BP	GO:0071692	protein localization to extracellular region	6.89903e-12	88
BP	GO:0032355	response to estradiol	7.24857e-12	44
BP	GO:0051924	regulation of calcium ion transport	7.55391e-12	69
BP	GO:1900407	regulation of cellular response to oxidative stress	8.02799e-12	37
BP	GO:0006091	generation of precursor metabolites and energy	8.07932e-12	110
BP	GO:0030225	macrophage differentiation	8.53441e-12	26
BP	GO:0045058	T cell selection	8.53441e-12	26
BP	GO:2000516	positive regulation of CD4-positive, alpha-beta T cell activation	9.00758e-12	23
BP	GO:0080164	regulation of nitric oxide metabolic process	1.00495e-11	30
BP	GO:0002720	positive regulation of cytokine production involved in immune response	1.06344e-11	31
BP	GO:0019079	viral genome replication	1.17512e-11	46
BP	GO:0002768	immune response-regulating cell surface receptor signaling pathway	1.37981e-11	82
BP	GO:0001913	T cell mediated cytotoxicity	1.56703e-11	26
BP	GO:0046638	positive regulation of alpha-beta T cell differentiation	1.56703e-11	26
BP	GO:0045089	positive regulation of innate immune response	1.66734e-11	47
BP	GO:0002381	immunoglobulin production involved in immunoglobulin-mediated immune response	1.70468e-11	32
BP	GO:0001914	regulation of T cell mediated cytotoxicity	1.86122e-11	23
BP	GO:0010595	positive regulation of endothelial cell migration	1.98942e-11	45
BP	GO:0043542	endothelial cell migration	2.2437e-11	73
BP	GO:0019932	second-messenger-mediated signaling	2.75201e-11	77
BP	GO:1904019	epithelial cell apoptotic process	2.83215e-11	42
BP	GO:0070664	negative regulation of leukocyte proliferation	2.83983e-11	36
BP	GO:0010212	response to ionizing radiation	2.93387e-11	47
BP	GO:0051208	sequestering of calcium ion	3.37517e-11	44
BP	GO:0010883	regulation of lipid storage	3.38306e-11	27
BP	GO:1904645	response to amyloid-beta	3.38306e-11	27
BP	GO:0008217	regulation of blood pressure	3.423e-11	55
BP	GO:0043405	regulation of MAP kinase activity	3.423e-11	55
BP	GO:0001936	regulation of endothelial cell proliferation	3.5725e-11	54
BP	GO:1903531	negative regulation of secretion by cell	3.84922e-11	47
BP	GO:0002704	negative regulation of leukocyte mediated immunity	4.23205e-11	30
BP	GO:0008630	intrinsic apoptotic signaling pathway in response to DNA damage	4.28892e-11	38
BP	GO:0051702	biological process involved in interaction with symbiont	4.28892e-11	38
BP	GO:1902882	regulation of response to oxidative stress	4.28892e-11	38
BP	GO:0032817	regulation of natural killer cell proliferation	4.36532e-11	12
BP	GO:0006631	fatty acid metabolic process	4.36532e-11	92
BP	GO:0045622	regulation of T-helper cell differentiation	4.54762e-11	22
BP	GO:0008631	intrinsic apoptotic signaling pathway in response to oxidative stress	5.35349e-11	24
BP	GO:0001836	release of cytochrome c from mitochondria	5.69384e-11	27
BP	GO:0001938	positive regulation of endothelial cell proliferation	5.75826e-11	40
BP	GO:0045936	negative regulation of phosphate metabolic process	5.76193e-11	99
BP	GO:0030101	natural killer cell activation	5.84257e-11	36
BP	GO:0043372	positive regulation of CD4-positive, alpha-beta T cell differentiation	5.85145e-11	20
BP	GO:0030168	platelet activation	5.94053e-11	44
BP	GO:0010563	negative regulation of phosphorus metabolic process	6.57538e-11	99
BP	GO:0061180	mammary gland epithelium development	6.57538e-11	30
BP	GO:0032386	regulation of intracellular transport	6.8882e-11	81
BP	GO:0008637	apoptotic mitochondrial changes	6.92337e-11	39
BP	GO:0033138	positive regulation of peptidyl-serine phosphorylation	6.92337e-11	39
BP	GO:0007160	cell-matrix adhesion	7.41429e-11	64
BP	GO:0033157	regulation of intracellular protein transport	7.41429e-11	62
BP	GO:0001667	ameboidal-type cell migration	7.86442e-11	105
BP	GO:0035296	regulation of tube diameter	8.37146e-11	46
BP	GO:0097746	blood vessel diameter maintenance	8.37146e-11	46
BP	GO:0032768	regulation of monooxygenase activity	9.36475e-11	27
BP	GO:0043388	positive regulation of DNA binding	9.36475e-11	27
BP	GO:0090199	regulation of release of cytochrome c from mitochondria	9.6565e-11	24
BP	GO:0050764	regulation of phagocytosis	9.92537e-11	37
BP	GO:0031100	animal organ regeneration	1.02577e-10	29
BP	GO:0023061	signal release	1.07885e-10	100
BP	GO:0035150	regulation of tube size	1.09156e-10	46
BP	GO:0001503	ossification	1.09533e-10	95
BP	GO:0071402	cellular response to lipoprotein particle stimulus	1.09875e-10	21
BP	GO:0034504	protein localization to nucleus	1.11703e-10	74
BP	GO:0022612	gland morphogenesis	1.248e-10	42
BP	GO:0036336	dendritic cell migration	1.27331e-10	20
BP	GO:0016241	regulation of macroautophagy	1.38096e-10	49
BP	GO:0071456	cellular response to hypoxia	1.41878e-10	46
BP	GO:0001912	positive regulation of leukocyte mediated cytotoxicity	1.52929e-10	27
BP	GO:0045069	regulation of viral genome replication	1.57622e-10	34
BP	GO:0071248	cellular response to metal ion	2.05205e-10	55
BP	GO:0046777	protein autophosphorylation	2.22464e-10	61
BP	GO:0070585	protein localization to mitochondrion	2.23457e-10	42
BP	GO:0000422	autophagy of mitochondrion	2.2744e-10	34
BP	GO:0061726	mitochondrion disassembly	2.2744e-10	34
BP	GO:0031589	cell-substrate adhesion	2.33624e-10	85
BP	GO:1903362	regulation of cellular protein catabolic process	2.35126e-10	67
BP	GO:0010594	regulation of endothelial cell migration	2.4123e-10	62
BP	GO:0030100	regulation of endocytosis	2.41957e-10	58
BP	GO:0051353	positive regulation of oxidoreductase activity	2.47123e-10	27
BP	GO:2000401	regulation of lymphocyte migration	2.51835e-10	28
BP	GO:0032743	positive regulation of interleukin-2 production	2.68865e-10	20
BP	GO:0002275	myeloid cell activation involved in immune response	2.74094e-10	35
BP	GO:0051209	release of sequestered calcium ion into cytosol	2.79819e-10	41
BP	GO:0006953	acute-phase response	3.00012e-10	24
BP	GO:0009743	response to carbohydrate	3.25043e-10	61
BP	GO:0045429	positive regulation of nitric oxide biosynthetic process	3.26018e-10	22
BP	GO:0150077	regulation of neuroinflammatory response	3.26018e-10	22
BP	GO:0017038	protein import	3.62406e-10	58
BP	GO:0051283	negative regulation of sequestering of calcium ion	3.72489e-10	41
BP	GO:0005996	monosaccharide metabolic process	3.99129e-10	67
BP	GO:0042593	glucose homeostasis	4.04674e-10	64
BP	GO:0006913	nucleocytoplasmic transport	4.24168e-10	75
BP	GO:0051169	nuclear transport	4.24168e-10	75
BP	GO:1902895	positive regulation of miRNA transcription	4.25708e-10	23
BP	GO:1904646	cellular response to amyloid-beta	4.25708e-10	23
BP	GO:0002369	T cell cytokine production	4.25708e-10	21
BP	GO:0002478	antigen processing and presentation of exogenous peptide antigen	4.25708e-10	21
BP	GO:0002724	regulation of T cell cytokine production	4.25708e-10	21
BP	GO:0010742	macrophage derived foam cell differentiation	4.25708e-10	21
BP	GO:0050864	regulation of B cell activation	4.30546e-10	56
BP	GO:0033500	carbohydrate homeostasis	4.80683e-10	64
BP	GO:0006887	exocytosis	4.86647e-10	83
BP	GO:0001952	regulation of cell-matrix adhesion	4.87123e-10	41
BP	GO:0060401	cytosolic calcium ion transport	5.10472e-10	54
BP	GO:0042326	negative regulation of phosphorylation	5.21751e-10	87
BP	GO:0034976	response to endoplasmic reticulum stress	5.32691e-10	66
BP	GO:0010817	regulation of hormone levels	5.58739e-10	105
BP	GO:1903320	regulation of protein modification by small protein conjugation or removal	5.73219e-10	64
BP	GO:0060338	regulation of type I interferon-mediated signaling pathway	5.8967e-10	22
BP	GO:0051282	regulation of sequestering of calcium ion	6.42351e-10	41
BP	GO:0007346	regulation of mitotic cell cycle	6.49731e-10	102
BP	GO:0051052	regulation of DNA metabolic process	6.82246e-10	101
BP	GO:1902175	regulation of oxidative stress-induced intrinsic apoptotic signaling pathway	7.23506e-10	18
BP	GO:0030316	osteoclast differentiation	7.32635e-10	35
BP	GO:0046330	positive regulation of JNK cascade	7.32635e-10	35
BP	GO:0002407	dendritic cell chemotaxis	7.32635e-10	17
BP	GO:1901623	regulation of lymphocyte chemotaxis	7.32635e-10	17
BP	GO:0006869	lipid transport	7.63678e-10	88
BP	GO:0050688	regulation of defense response to virus	7.71098e-10	30
BP	GO:0090077	foam cell differentiation	7.96507e-10	21
BP	GO:0072655	establishment of protein localization to mitochondrion	8.12008e-10	40
BP	GO:2000107	negative regulation of leukocyte apoptotic process	8.46139e-10	24
BP	GO:2001238	positive regulation of extrinsic apoptotic signaling pathway	8.46139e-10	24
BP	GO:0032388	positive regulation of intracellular transport	8.60718e-10	55
BP	GO:1903034	regulation of response to wounding	8.90945e-10	49
BP	GO:0006839	mitochondrial transport	9.03194e-10	52
BP	GO:0006968	cellular defense response	9.15909e-10	25
BP	GO:0043406	positive regulation of MAP kinase activity	1.02935e-09	39
BP	GO:1904407	positive regulation of nitric oxide metabolic process	1.04482e-09	22
BP	GO:0043270	positive regulation of ion transport	1.12442e-09	68
BP	GO:0010720	positive regulation of cell development	1.21266e-09	72
BP	GO:0033209	tumor necrosis factor-mediated signaling pathway	1.22043e-09	37
BP	GO:0019884	antigen processing and presentation of exogenous antigen	1.25201e-09	23
BP	GO:2000378	negative regulation of reactive oxygen species metabolic process	1.25201e-09	23
BP	GO:0055094	response to lipoprotein particle	1.30792e-09	19
BP	GO:0051767	nitric-oxide synthase biosynthetic process	1.40004e-09	15
BP	GO:0051769	regulation of nitric-oxide synthase biosynthetic process	1.40004e-09	15
BP	GO:0050852	T cell receptor signaling pathway	1.42389e-09	41
BP	GO:0002707	negative regulation of lymphocyte mediated immunity	1.47256e-09	25
BP	GO:0030307	positive regulation of cell growth	1.47851e-09	48
BP	GO:1902893	regulation of miRNA transcription	1.48076e-09	26
BP	GO:0001933	negative regulation of protein phosphorylation	1.60044e-09	79
BP	GO:0043299	leukocyte degranulation	1.62846e-09	30
BP	GO:0061912	selective autophagy	1.62846e-09	30
BP	GO:0048638	regulation of developmental growth	1.63062e-09	77
BP	GO:1904035	regulation of epithelial cell apoptotic process	1.66647e-09	34
BP	GO:0043393	regulation of protein binding	1.71104e-09	54
BP	GO:0010507	negative regulation of autophagy	1.71104e-09	32
BP	GO:0032945	negative regulation of mononuclear cell proliferation	1.71104e-09	32
BP	GO:0046889	positive regulation of lipid biosynthetic process	1.71104e-09	32
BP	GO:0098586	cellular response to virus	1.71104e-09	32
BP	GO:0045981	positive regulation of nucleotide metabolic process	1.7988e-09	22
BP	GO:1900544	positive regulation of purine nucleotide metabolic process	1.7988e-09	22
BP	GO:0097237	cellular response to toxic substance	1.80734e-09	40
BP	GO:0006606	protein import into nucleus	1.94063e-09	47
BP	GO:2000403	positive regulation of lymphocyte migration	1.94322e-09	20
BP	GO:0050767	regulation of neurogenesis	1.97749e-09	82
BP	GO:0050798	activated T cell proliferation	2.06961e-09	23
BP	GO:0019318	hexose metabolic process	2.07651e-09	62
BP	GO:0043525	positive regulation of neuron apoptotic process	2.23739e-09	24
BP	GO:0061614	miRNA transcription	2.26383e-09	26
BP	GO:0006986	response to unfolded protein	2.28685e-09	43
BP	GO:0061756	leukocyte adhesion to vascular endothelial cell	2.29031e-09	25
BP	GO:0006919	activation of cysteine-type endopeptidase activity involved in apoptotic process	2.31075e-09	30
BP	GO:0045444	fat cell differentiation	2.35027e-09	61
BP	GO:0002312	B cell activation involved in immune response	2.37519e-09	32
BP	GO:0034103	regulation of tissue remodeling	2.37519e-09	32
BP	GO:0002495	antigen processing and presentation of peptide antigen via MHC class II	2.51912e-09	19
BP	GO:0001787	natural killer cell proliferation	2.53706e-09	12
BP	GO:0060402	calcium ion transport into cytosol	2.61061e-09	49
BP	GO:0032819	positive regulation of natural killer cell proliferation	2.7929e-09	10
BP	GO:0035743	CD4-positive, alpha-beta T cell cytokine production	2.8616e-09	14
BP	GO:0002861	regulation of inflammatory response to antigenic stimulus	3.04323e-09	22
BP	GO:0042088	T-helper 1 type immune response	3.04323e-09	22
BP	GO:0046006	regulation of activated T cell proliferation	3.04323e-09	22
BP	GO:0045927	positive regulation of growth	3.12164e-09	64
BP	GO:0045732	positive regulation of protein catabolic process	3.16424e-09	60
BP	GO:0090316	positive regulation of intracellular protein transport	3.18571e-09	46
BP	GO:0045576	mast cell activation	3.20428e-09	27
BP	GO:0035094	response to nicotine	3.37307e-09	23
BP	GO:0032814	regulation of natural killer cell activation	3.53315e-09	20
BP	GO:0010959	regulation of metal ion transport	3.56783e-09	88
BP	GO:0002360	T cell lineage commitment	3.63823e-09	17
BP	GO:0002363	alpha-beta T cell lineage commitment	3.65985e-09	15
BP	GO:0010888	negative regulation of lipid storage	3.65985e-09	15
BP	GO:0034284	response to monosaccharide	3.662e-09	54
BP	GO:0019217	regulation of fatty acid metabolic process	3.72789e-09	33
BP	GO:0002637	regulation of immunoglobulin production	3.75539e-09	29
BP	GO:0010810	regulation of cell-substrate adhesion	3.78461e-09	57
BP	GO:0050691	regulation of defense response to virus by host	4.40608e-09	21
BP	GO:0050999	regulation of nitric-oxide synthase activity	4.40608e-09	21
BP	GO:0051170	import into nucleus	4.6151e-09	47
BP	GO:0002429	immune response-activating cell surface receptor signaling pathway	4.6151e-09	71
BP	GO:0002757	immune response-activating signal transduction	4.6151e-09	71
BP	GO:1903556	negative regulation of tumor necrosis factor superfamily cytokine production	4.6151e-09	30
BP	GO:0034764	positive regulation of transmembrane transport	5.1295e-09	56
BP	GO:0002534	cytokine production involved in inflammatory response	5.39286e-09	29
BP	GO:1900015	regulation of cytokine production involved in inflammatory response	5.39286e-09	29
BP	GO:0050672	negative regulation of lymphocyte proliferation	5.46053e-09	31
BP	GO:0002830	positive regulation of type 2 immune response	5.63771e-09	13
BP	GO:0051770	positive regulation of nitric-oxide synthase biosynthetic process	5.63771e-09	13
BP	GO:0090594	inflammatory response to wounding	5.63771e-09	13
BP	GO:0010743	regulation of macrophage derived foam cell differentiation	6.14765e-09	18
BP	GO:0051881	regulation of mitochondrial membrane potential	6.17361e-09	28
BP	GO:0032570	response to progesterone	6.2551e-09	20
BP	GO:0043029	T cell homeostasis	6.2551e-09	20
BP	GO:0051960	regulation of nervous system development	6.63408e-09	93
BP	GO:0014002	astrocyte development	7.51657e-09	21
BP	GO:2000117	negative regulation of cysteine-type endopeptidase activity	7.57108e-09	31
BP	GO:0035966	response to topologically incorrect protein	7.61812e-09	46
BP	GO:0070059	intrinsic apoptotic signaling pathway in response to endoplasmic reticulum stress	7.67525e-09	26
BP	GO:0002577	regulation of antigen processing and presentation	8.05998e-09	14
BP	GO:0001101	response to acid chemical	8.22095e-09	40
BP	GO:0009416	response to light stimulus	8.22095e-09	72
BP	GO:0002820	negative regulation of adaptive immune response	8.22343e-09	25
BP	GO:0002886	regulation of myeloid leukocyte mediated immunity	8.22343e-09	25
BP	GO:0030218	erythrocyte differentiation	8.33482e-09	39
BP	GO:1905517	macrophage migration	8.56934e-09	24
BP	GO:0002639	positive regulation of immunoglobulin production	8.58575e-09	23
BP	GO:0009409	response to cold	8.58575e-09	23
BP	GO:0019883	antigen processing and presentation of endogenous antigen	8.60344e-09	16
BP	GO:0002504	antigen processing and presentation of peptide or polysaccharide antigen via MHC class II	8.62259e-09	19
BP	GO:0045066	regulatory T cell differentiation	8.62259e-09	19
BP	GO:0042267	natural killer cell mediated cytotoxicity	8.77576e-09	28
BP	GO:0046641	positive regulation of alpha-beta T cell proliferation	8.89737e-09	15
BP	GO:0043524	negative regulation of neuron apoptotic process	9.11907e-09	43
BP	GO:0046879	hormone secretion	9.69287e-09	67
BP	GO:0043154	negative regulation of cysteine-type endopeptidase activity involved in apoptotic process	1.07065e-08	29
BP	GO:1903050	regulation of proteolysis involved in cellular protein catabolic process	1.08948e-08	57
BP	GO:0009620	response to fungus	1.12351e-08	26
BP	GO:0050918	positive chemotaxis	1.12351e-08	26
BP	GO:0045589	regulation of regulatory T cell differentiation	1.16192e-08	18
BP	GO:0006006	glucose metabolic process	1.24858e-08	53
BP	GO:1903008	organelle disassembly	1.39494e-08	38
BP	GO:0050829	defense response to Gram-negative bacterium	1.41599e-08	31
BP	GO:0001890	placenta development	1.43744e-08	43
BP	GO:0019886	antigen processing and presentation of exogenous peptide antigen via MHC class II	1.50563e-08	17
BP	GO:0009914	hormone transport	1.51914e-08	68
BP	GO:0072577	endothelial cell apoptotic process	1.6559e-08	26
BP	GO:0016570	histone modification	1.70297e-08	100
BP	GO:2000108	positive regulation of leukocyte apoptotic process	1.83984e-08	16
BP	GO:0003012	muscle system process	1.87752e-08	93
BP	GO:0036003	positive regulation of transcription from RNA polymerase II promoter in response to stress	2.07105e-08	15
BP	GO:0042026	protein refolding	2.07105e-08	15
BP	GO:0071478	cellular response to radiation	2.13121e-08	50
BP	GO:0034101	erythrocyte homeostasis	2.13121e-08	40
BP	GO:0061041	regulation of wound healing	2.13121e-08	40
BP	GO:0043276	anoikis	2.16263e-08	18
BP	GO:0042886	amide transport	2.38596e-08	67
BP	GO:0034605	cellular response to heat	2.4066e-08	26
BP	GO:0050769	positive regulation of neurogenesis	2.47968e-08	56
BP	GO:0002228	natural killer cell mediated immunity	2.51203e-08	28
BP	GO:0098754	detoxification	2.77975e-08	43
BP	GO:0001782	B cell homeostasis	2.91743e-08	17
BP	GO:0050818	regulation of coagulation	2.97924e-08	27
BP	GO:0060135	maternal process involved in female pregnancy	2.99948e-08	24
BP	GO:0043200	response to amino acid	3.0535e-08	36
BP	GO:0002823	negative regulation of adaptive immune response based on somatic recombination of immune receptors built from immunoglobulin superfamily domains	3.21795e-08	23
BP	GO:0042269	regulation of natural killer cell mediated cytotoxicity	3.30638e-08	21
BP	GO:0045581	negative regulation of T cell differentiation	3.30638e-08	21
BP	GO:0021700	developmental maturation	3.62615e-08	68
BP	GO:0010818	T cell chemotaxis	3.72319e-08	16
BP	GO:0031342	negative regulation of cell killing	3.72319e-08	16
BP	GO:0042104	positive regulation of activated T cell proliferation	3.72319e-08	16
BP	GO:0072539	T-helper 17 cell differentiation	3.72319e-08	16
BP	GO:0021782	glial cell development	3.91355e-08	36
BP	GO:0030518	intracellular steroid hormone receptor signaling pathway	3.91355e-08	36
BP	GO:1990748	cellular detoxification	3.91355e-08	36
BP	GO:0008585	female gonad development	3.93383e-08	34
BP	GO:0010508	positive regulation of autophagy	4.22747e-08	40
BP	GO:2000351	regulation of endothelial cell apoptotic process	4.43284e-08	24
BP	GO:0032816	positive regulation of natural killer cell activation	4.46292e-08	15
BP	GO:0060333	interferon-gamma-mediated signaling pathway	4.46292e-08	15
BP	GO:0002691	regulation of cellular extravasation	4.61993e-08	19
BP	GO:0097242	amyloid-beta clearance	4.61993e-08	19
BP	GO:0002483	antigen processing and presentation of endogenous peptide antigen	4.65569e-08	13
BP	GO:0048245	eosinophil chemotaxis	4.65569e-08	13
BP	GO:0098780	response to mitochondrial depolarisation	4.65569e-08	13
BP	GO:0048525	negative regulation of viral process	4.66129e-08	31
BP	GO:0090398	cellular senescence	4.66129e-08	31
BP	GO:0002763	positive regulation of myeloid leukocyte differentiation	4.78028e-08	23
BP	GO:0042743	hydrogen peroxide metabolic process	4.78028e-08	23
BP	GO:0045620	negative regulation of lymphocyte differentiation	4.78028e-08	23
BP	GO:0097352	autophagosome maturation	4.78028e-08	23
BP	GO:0032720	negative regulation of tumor necrosis factor production	4.78142e-08	28
BP	GO:0043369	CD4-positive or CD8-positive, alpha-beta T cell lineage commitment	4.8319e-08	14
BP	GO:0002064	epithelial cell development	4.88454e-08	52
BP	GO:0071622	regulation of granulocyte chemotaxis	5.05119e-08	22
BP	GO:0036230	granulocyte activation	5.14129e-08	21
BP	GO:0097028	dendritic cell differentiation	5.14129e-08	21
BP	GO:0032770	positive regulation of monooxygenase activity	5.29797e-08	17
BP	GO:0033028	myeloid cell apoptotic process	5.29797e-08	17
BP	GO:0001701	in utero embryonic development	5.29797e-08	82
BP	GO:1905897	regulation of response to endoplasmic reticulum stress	5.31855e-08	29
BP	GO:0010565	regulation of cellular ketone metabolic process	5.49509e-08	39
BP	GO:0032874	positive regulation of stress-activated MAPK cascade	5.49509e-08	39
BP	GO:0048662	negative regulation of smooth muscle cell proliferation	5.72248e-08	27
BP	GO:0009746	response to hexose	6.26493e-08	50
BP	GO:0097553	calcium ion transmembrane import into cytosol	6.26683e-08	43
BP	GO:0043279	response to alkaloid	6.36625e-08	32
BP	GO:0010827	regulation of glucose transmembrane transport	6.52461e-08	28
BP	GO:0033077	T cell differentiation in thymus	6.52461e-08	28
BP	GO:0071695	anatomical structure maturation	6.75808e-08	59
BP	GO:0003158	endothelium development	6.87574e-08	39
BP	GO:0032535	regulation of cellular component size	6.96965e-08	76
BP	GO:0010575	positive regulation of vascular endothelial growth factor production	7.05545e-08	16
BP	GO:0042180	cellular ketone metabolic process	7.09173e-08	53
BP	GO:0050714	positive regulation of protein secretion	7.26933e-08	38
BP	GO:0046633	alpha-beta T cell proliferation	7.53092e-08	19
BP	GO:0072538	T-helper 17 type immune response	7.53092e-08	19
BP	GO:0044270	cellular nitrogen compound catabolic process	7.79128e-08	91
BP	GO:0008286	insulin receptor signaling pathway	7.92796e-08	36
BP	GO:0032368	regulation of lipid transport	7.92796e-08	36
BP	GO:0043500	muscle adaptation	7.92796e-08	36
BP	GO:2001239	regulation of extrinsic apoptotic signaling pathway in absence of ligand	7.92796e-08	20
BP	GO:0009749	response to glucose	8.3923e-08	49
BP	GO:0070304	positive regulation of stress-activated protein kinase signaling cascade	8.52401e-08	39
BP	GO:0001783	B cell apoptotic process	8.90215e-08	15
BP	GO:0002726	positive regulation of T cell cytokine production	8.90215e-08	15
BP	GO:0071378	cellular response to growth hormone stimulus	8.90215e-08	15
BP	GO:0034113	heterotypic cell-cell adhesion	9.12876e-08	24
BP	GO:0048524	positive regulation of viral process	9.12876e-08	24
BP	GO:0032633	interleukin-4 production	9.39528e-08	17
BP	GO:0032673	regulation of interleukin-4 production	9.39528e-08	17
BP	GO:0050901	leukocyte tethering or rolling	9.39528e-08	17
BP	GO:0046660	female sex differentiation	9.53551e-08	37
BP	GO:0009755	hormone-mediated signaling pathway	9.96296e-08	49
BP	GO:0015833	peptide transport	1.05361e-07	59
BP	GO:0046545	development of primary female sexual characteristics	1.06357e-07	34
BP	GO:0019218	regulation of steroid metabolic process	1.07516e-07	33
BP	GO:0046822	regulation of nucleocytoplasmic transport	1.07516e-07	33
BP	GO:0008202	steroid metabolic process	1.07779e-07	71
BP	GO:0002396	MHC protein complex assembly	1.10488e-07	13
BP	GO:0002501	peptide antigen assembly with MHC protein complex	1.10488e-07	13
BP	GO:0043373	CD4-positive, alpha-beta T cell lineage commitment	1.10488e-07	13
BP	GO:0045591	positive regulation of regulatory T cell differentiation	1.10488e-07	13
BP	GO:0140131	positive regulation of lymphocyte chemotaxis	1.10488e-07	13
BP	GO:1902176	negative regulation of oxidative stress-induced intrinsic apoptotic signaling pathway	1.10488e-07	13
BP	GO:0046640	regulation of alpha-beta T cell proliferation	1.10488e-07	18
BP	GO:0071276	cellular response to cadmium ion	1.10488e-07	18
BP	GO:1903580	positive regulation of ATP metabolic process	1.10488e-07	18
BP	GO:1903364	positive regulation of cellular protein catabolic process	1.11408e-07	43
BP	GO:0002931	response to ischemia	1.11872e-07	22
BP	GO:0008406	gonad development	1.18394e-07	55
BP	GO:0071548	response to dexamethasone	1.2035e-07	19
BP	GO:0090257	regulation of muscle system process	1.2047e-07	59
BP	GO:0050871	positive regulation of B cell activation	1.22522e-07	42
BP	GO:1990090	cellular response to nerve growth factor stimulus	1.22522e-07	20
BP	GO:2000273	positive regulation of signaling receptor activity	1.22522e-07	20
BP	GO:0001916	positive regulation of T cell mediated cytotoxicity	1.28169e-07	16
BP	GO:0071480	cellular response to gamma radiation	1.28169e-07	16
BP	GO:0002712	regulation of B cell mediated immunity	1.28296e-07	24
BP	GO:0002889	regulation of immunoglobulin mediated immune response	1.28296e-07	24
BP	GO:0050766	positive regulation of phagocytosis	1.28465e-07	26
BP	GO:1901361	organic cyclic compound catabolic process	1.28707e-07	97
BP	GO:0051054	positive regulation of DNA metabolic process	1.36395e-07	61
BP	GO:0014013	regulation of gliogenesis	1.36718e-07	32
BP	GO:0031647	regulation of protein stability	1.37434e-07	67
BP	GO:0032984	protein-containing complex disassembly	1.38947e-07	57
BP	GO:0043534	blood vessel endothelial cell migration	1.40255e-07	46
BP	GO:0034121	regulation of toll-like receptor signaling pathway	1.44287e-07	27
BP	GO:0051851	modulation by host of symbiont process	1.53905e-07	25
BP	GO:0000423	mitophagy	1.60772e-07	17
BP	GO:0045055	regulated exocytosis	1.61416e-07	56
BP	GO:0046700	heterocycle catabolic process	1.63161e-07	89
BP	GO:0070588	calcium ion transmembrane transport	1.66981e-07	69
BP	GO:1904705	regulation of vascular associated smooth muscle cell proliferation	1.66981e-07	29
BP	GO:0031056	regulation of histone modification	1.68014e-07	46
BP	GO:0002418	immune response to tumor cell	1.69028e-07	15
BP	GO:1900017	positive regulation of cytokine production involved in inflammatory response	1.69028e-07	15
BP	GO:0001763	morphogenesis of a branching structure	1.69335e-07	50
BP	GO:0002291	T cell activation via T cell receptor contact with antigen bound to MHC molecule on antigen presenting cell	1.72584e-07	9
BP	GO:0060397	growth hormone receptor signaling pathway via JAK-STAT	1.72584e-07	9
BP	GO:1903036	positive regulation of response to wounding	1.75635e-07	26
BP	GO:0002715	regulation of natural killer cell mediated immunity	1.77908e-07	21
BP	GO:1902041	regulation of extrinsic apoptotic signaling pathway via death domain receptors	1.77908e-07	21
BP	GO:0070542	response to fatty acid	1.80225e-07	24
BP	GO:0046677	response to antibiotic	1.87516e-07	20
BP	GO:0002468	dendritic cell antigen processing and presentation	2.0902e-07	11
BP	GO:0071639	positive regulation of monocyte chemotactic protein-1 production	2.0902e-07	11
BP	GO:2000058	regulation of ubiquitin-dependent protein catabolic process	2.11541e-07	44
BP	GO:0042130	negative regulation of T cell proliferation	2.12667e-07	25
BP	GO:0015850	organic hydroxy compound transport	2.1478e-07	58
BP	GO:1990874	vascular associated smooth muscle cell proliferation	2.1955e-07	29
BP	GO:0045807	positive regulation of endocytosis	2.26769e-07	31
BP	GO:0002230	positive regulation of defense response to virus by host	2.26769e-07	16
BP	GO:0002507	tolerance induction	2.26769e-07	16
BP	GO:0010039	response to iron ion	2.26769e-07	16
BP	GO:1902042	negative regulation of extrinsic apoptotic signaling pathway via death domain receptors	2.26769e-07	16
BP	GO:2000406	positive regulation of T cell migration	2.26769e-07	16
BP	GO:0002902	regulation of B cell apoptotic process	2.43443e-07	13
BP	GO:0007252	I-kappaB phosphorylation	2.43443e-07	13
BP	GO:0010878	cholesterol storage	2.43443e-07	13
BP	GO:0032069	regulation of nuclease activity	2.43443e-07	13
BP	GO:0038083	peptidyl-tyrosine autophosphorylation	2.43443e-07	13
BP	GO:0031396	regulation of protein ubiquitination	2.43443e-07	52
BP	GO:0045137	development of primary sexual characteristics	2.49252e-07	55
BP	GO:0046883	regulation of hormone secretion	2.49252e-07	55
BP	GO:0040014	regulation of multicellular organism growth	2.5125e-07	24
BP	GO:0045670	regulation of osteoclast differentiation	2.5125e-07	24
BP	GO:0043467	regulation of generation of precursor metabolites and energy	2.56256e-07	38
BP	GO:0010823	negative regulation of mitochondrion organization	2.62156e-07	21
BP	GO:0043124	negative regulation of I-kappaB kinase/NF-kappaB signaling	2.62156e-07	21
BP	GO:0043277	apoptotic cell clearance	2.62156e-07	21
BP	GO:0048678	response to axon injury	2.75125e-07	28
BP	GO:0045861	negative regulation of proteolysis	2.75188e-07	74
BP	GO:0008361	regulation of cell size	2.80438e-07	46
BP	GO:0043409	negative regulation of MAPK cascade	2.80438e-07	46
BP	GO:1990089	response to nerve growth factor	2.82062e-07	20
BP	GO:0031058	positive regulation of histone modification	2.84186e-07	32
BP	GO:1904994	regulation of leukocyte adhesion to vascular endothelial cell	2.88215e-07	18
BP	GO:0034620	cellular response to unfolded protein	2.88215e-07	31
BP	GO:0034109	homotypic cell-cell adhesion	2.88215e-07	30
BP	GO:0034123	positive regulation of toll-like receptor signaling pathway	3.10366e-07	15
BP	GO:0043401	steroid hormone mediated signaling pathway	3.13706e-07	38
BP	GO:0043331	response to dsRNA	3.40847e-07	22
BP	GO:0043903	regulation of biological process involved in symbiotic interaction	3.40847e-07	22
BP	GO:0016052	carbohydrate catabolic process	3.49752e-07	41
BP	GO:0051348	negative regulation of transferase activity	3.52944e-07	61
BP	GO:1903578	regulation of ATP metabolic process	3.72831e-07	29
BP	GO:0010721	negative regulation of cell development	3.972e-07	46
BP	GO:0001911	negative regulation of leukocyte mediated cytotoxicity	4.12351e-07	14
BP	GO:0060396	growth hormone receptor signaling pathway	4.12351e-07	14
BP	GO:0010745	negative regulation of macrophage derived foam cell differentiation	4.16946e-07	10
BP	GO:0035745	T-helper 2 cell cytokine production	4.16946e-07	10
BP	GO:2000551	regulation of T-helper 2 cell cytokine production	4.16946e-07	10
BP	GO:2001198	regulation of dendritic cell differentiation	4.16946e-07	10
BP	GO:0072331	signal transduction by p53 class mediator	4.2839e-07	44
BP	GO:0045598	regulation of fat cell differentiation	4.2839e-07	39
BP	GO:0071479	cellular response to ionizing radiation	4.32302e-07	26
BP	GO:0043368	positive T cell selection	4.40058e-07	17
BP	GO:0062208	positive regulation of pattern recognition receptor signaling pathway	4.49751e-07	19
BP	GO:2000404	regulation of T cell migration	4.49751e-07	19
BP	GO:0046394	carboxylic acid biosynthetic process	4.61612e-07	68
BP	GO:0098869	cellular oxidant detoxification	4.73929e-07	31
BP	GO:0015909	long-chain fatty acid transport	4.79805e-07	24
BP	GO:0030193	regulation of blood coagulation	4.79805e-07	24
BP	GO:0050854	regulation of antigen receptor-mediated signaling pathway	4.79805e-07	24
BP	GO:0070265	necrotic cell death	4.79805e-07	24
BP	GO:0051100	negative regulation of binding	4.81052e-07	43
BP	GO:0007566	embryo implantation	4.83349e-07	22
BP	GO:0045071	negative regulation of viral genome replication	4.83349e-07	22
BP	GO:0007041	lysosomal transport	4.85898e-07	35
BP	GO:0006925	inflammatory cell apoptotic process	5.05023e-07	13
BP	GO:0045624	positive regulation of T-helper cell differentiation	5.05023e-07	13
BP	GO:0051000	positive regulation of nitric-oxide synthase activity	5.05023e-07	13
BP	GO:0035264	multicellular organism growth	5.16125e-07	39
BP	GO:0051271	negative regulation of cellular component movement	5.44438e-07	76
BP	GO:0002825	regulation of T-helper 1 type immune response	5.54018e-07	15
BP	GO:0097421	liver regeneration	5.54018e-07	15
BP	GO:0002399	MHC class II protein complex assembly	5.54018e-07	11
BP	GO:0002503	peptide antigen assembly with MHC class II protein complex	5.54018e-07	11
BP	GO:0045342	MHC class II biosynthetic process	5.54018e-07	11
BP	GO:0010885	regulation of cholesterol storage	5.69703e-07	12
BP	GO:0006090	pyruvate metabolic process	5.74507e-07	32
BP	GO:0062207	regulation of pattern recognition receptor signaling pathway	5.74507e-07	32
BP	GO:0015849	organic acid transport	5.80768e-07	68
BP	GO:0016053	organic acid biosynthetic process	5.80768e-07	68
BP	GO:0006096	glycolytic process	5.99091e-07	27
BP	GO:1903321	negative regulation of protein modification by small protein conjugation or removal	6.11062e-07	30
BP	GO:0033627	cell adhesion mediated by integrin	6.13127e-07	28
BP	GO:1900542	regulation of purine nucleotide metabolic process	6.13127e-07	28
BP	GO:0035304	regulation of protein dephosphorylation	6.1614e-07	29
BP	GO:0043300	regulation of leukocyte degranulation	6.16827e-07	20
BP	GO:0035967	cellular response to topologically incorrect protein	6.40489e-07	34
BP	GO:0042752	regulation of circadian rhythm	6.40489e-07	34
BP	GO:0045648	positive regulation of erythrocyte differentiation	6.49148e-07	16
BP	GO:0070229	negative regulation of lymphocyte apoptotic process	6.49148e-07	16
BP	GO:0007548	sex differentiation	6.49426e-07	62
BP	GO:0043433	negative regulation of DNA-binding transcription factor activity	6.58296e-07	47
BP	GO:0050851	antigen receptor-mediated signaling pathway	6.63521e-07	56
BP	GO:0048538	thymus development	6.67902e-07	19
BP	GO:1902622	regulation of neutrophil migration	6.67902e-07	19
BP	GO:0033619	membrane protein proteolysis	6.72222e-07	22
BP	GO:0048010	vascular endothelial growth factor receptor signaling pathway	6.72222e-07	22
BP	GO:0090303	positive regulation of wound healing	6.72222e-07	22
BP	GO:0033120	positive regulation of RNA splicing	6.93738e-07	17
BP	GO:0045730	respiratory burst	6.93738e-07	17
BP	GO:0042119	neutrophil activation	6.95819e-07	18
BP	GO:1905521	regulation of macrophage migration	6.95819e-07	18
BP	GO:0006801	superoxide metabolic process	7.04745e-07	25
BP	GO:0007229	integrin-mediated signaling pathway	7.12942e-07	32
BP	GO:0030324	lung development	7.27364e-07	45
BP	GO:0030336	negative regulation of cell migration	7.47841e-07	72
BP	GO:0014074	response to purine-containing compound	7.4846e-07	37
BP	GO:0033598	mammary gland epithelial cell proliferation	7.4846e-07	14
BP	GO:0090200	positive regulation of release of cytochrome c from mitochondria	7.4846e-07	14
BP	GO:0051604	protein maturation	7.61087e-07	67
BP	GO:0006757	ATP generation from ADP	7.73369e-07	27
BP	GO:1901983	regulation of protein acetylation	7.73369e-07	27
BP	GO:0019439	aromatic compound catabolic process	7.96108e-07	90
BP	GO:1900046	regulation of hemostasis	8.73683e-07	24
BP	GO:2000756	regulation of peptidyl-lysine acetylation	8.73683e-07	24
BP	GO:0060562	epithelial tube morphogenesis	8.75084e-07	69
BP	GO:0042692	muscle cell differentiation	9.04237e-07	78
BP	GO:0017157	regulation of exocytosis	9.20227e-07	49
BP	GO:2000146	negative regulation of cell motility	9.3156e-07	74
BP	GO:1903076	regulation of protein localization to plasma membrane	9.39655e-07	31
BP	GO:0030728	ovulation	9.84086e-07	13
BP	GO:0071359	cellular response to dsRNA	9.84086e-07	13
BP	GO:0072677	eosinophil migration	9.84086e-07	13
BP	GO:0033273	response to vitamin	1.01269e-06	27
BP	GO:0001649	osteoblast differentiation	1.01428e-06	55
BP	GO:0006140	regulation of nucleotide metabolic process	1.01428e-06	28
BP	GO:0034644	cellular response to UV	1.01428e-06	28
BP	GO:0070232	regulation of T cell apoptotic process	1.05678e-06	16
BP	GO:0014015	positive regulation of gliogenesis	1.07008e-06	23
BP	GO:1903522	regulation of blood circulation	1.07633e-06	58
BP	GO:0048246	macrophage chemotaxis	1.08856e-06	17
BP	GO:0060416	response to growth hormone	1.08856e-06	17
BP	GO:1902903	regulation of supramolecular fiber organization	1.1367e-06	76
BP	GO:1902905	positive regulation of supramolecular fiber organization	1.15408e-06	44
BP	GO:0032922	circadian regulation of gene expression	1.17338e-06	24
BP	GO:0070527	platelet aggregation	1.17338e-06	24
BP	GO:0045579	positive regulation of B cell differentiation	1.1952e-06	10
BP	GO:1904923	regulation of autophagy of mitochondrion in response to mitochondrial depolarization	1.1952e-06	10
BP	GO:0032616	interleukin-13 production	1.19705e-06	12
BP	GO:0032656	regulation of interleukin-13 production	1.19705e-06	12
BP	GO:0007033	vacuole organization	1.20355e-06	46
BP	GO:0015908	fatty acid transport	1.22929e-06	30
BP	GO:1905954	positive regulation of lipid localization	1.27375e-06	29
BP	GO:0046824	positive regulation of nucleocytoplasmic transport	1.29373e-06	22
BP	GO:0022406	membrane docking	1.30183e-06	27
BP	GO:1900182	positive regulation of protein localization to nucleus	1.30183e-06	27
BP	GO:0002295	T-helper cell lineage commitment	1.30183e-06	11
BP	GO:0002544	chronic inflammatory response	1.30183e-06	11
BP	GO:0019885	antigen processing and presentation of endogenous peptide antigen via MHC class I	1.30183e-06	11
BP	GO:0032604	granulocyte macrophage colony-stimulating factor production	1.30183e-06	11
BP	GO:0032645	regulation of granulocyte macrophage colony-stimulating factor production	1.30183e-06	11
BP	GO:0090713	immunological memory process	1.30183e-06	11
BP	GO:2000811	negative regulation of anoikis	1.30183e-06	11
BP	GO:0016485	protein processing	1.31504e-06	55
BP	GO:0002710	negative regulation of T cell mediated immunity	1.32863e-06	14
BP	GO:0002719	negative regulation of cytokine production involved in immune response	1.32863e-06	14
BP	GO:0033032	regulation of myeloid cell apoptotic process	1.32863e-06	14
BP	GO:0006109	regulation of carbohydrate metabolic process	1.37146e-06	45
BP	GO:0030323	respiratory tube development	1.37146e-06	45
BP	GO:0002790	peptide secretion	1.38614e-06	52
BP	GO:0002673	regulation of acute inflammatory response	1.43019e-06	19
BP	GO:0045646	regulation of erythrocyte differentiation	1.43019e-06	19
BP	GO:1905953	negative regulation of lipid localization	1.43019e-06	19
BP	GO:1900180	regulation of protein localization to nucleus	1.46161e-06	36
BP	GO:0002562	somatic diversification of immune receptors via germline recombination within a single locus	1.55098e-06	24
BP	GO:0016444	somatic cell DNA recombination	1.55098e-06	24
BP	GO:0034390	smooth muscle cell apoptotic process	1.56374e-06	15
BP	GO:0034391	regulation of smooth muscle cell apoptotic process	1.56374e-06	15
BP	GO:0045577	regulation of B cell differentiation	1.56374e-06	15
BP	GO:0007034	vacuolar transport	1.61089e-06	40
BP	GO:0010822	positive regulation of mitochondrion organization	1.6207e-06	25
BP	GO:0043536	positive regulation of blood vessel endothelial cell migration	1.6207e-06	25
BP	GO:0045685	regulation of glial cell differentiation	1.6207e-06	25
BP	GO:0046031	ADP metabolic process	1.64005e-06	28
BP	GO:0002200	somatic diversification of immune receptors	1.65823e-06	26
BP	GO:1903409	reactive oxygen species biosynthetic process	1.75527e-06	22
BP	GO:0019730	antimicrobial humoral response	1.76772e-06	34
BP	GO:0072659	protein localization to plasma membrane	1.7862e-06	61
BP	GO:0002204	somatic recombination of immunoglobulin genes involved in immune response	1.78947e-06	20
BP	GO:0002208	somatic diversification of immunoglobulins involved in immune response	1.78947e-06	20
BP	GO:0002279	mast cell activation involved in immune response	1.78947e-06	20
BP	GO:0045190	isotype switching	1.78947e-06	20
BP	GO:1904036	negative regulation of epithelial cell apoptotic process	1.78947e-06	20
BP	GO:0055088	lipid homeostasis	1.79272e-06	43
BP	GO:0048143	astrocyte activation	1.81094e-06	13
BP	GO:0050820	positive regulation of coagulation	1.81094e-06	13
BP	GO:0006163	purine nucleotide metabolic process	1.81192e-06	78
BP	GO:0072330	monocarboxylic acid biosynthetic process	1.86826e-06	50
BP	GO:0014896	muscle hypertrophy	1.90784e-06	30
BP	GO:0007006	mitochondrial membrane organization	1.9149e-06	33
BP	GO:0045931	positive regulation of mitotic cell cycle	1.94418e-06	35
BP	GO:0006633	fatty acid biosynthetic process	1.98145e-06	41
BP	GO:0003300	cardiac muscle hypertrophy	1.99912e-06	29
BP	GO:0032091	negative regulation of protein binding	1.99912e-06	29
BP	GO:0010543	regulation of platelet activation	2.05587e-06	19
BP	GO:0001541	ovarian follicle development	2.10679e-06	21
BP	GO:0043551	regulation of phosphatidylinositol 3-kinase activity	2.10679e-06	21
BP	GO:0010660	regulation of muscle cell apoptotic process	2.13714e-06	26
BP	GO:0040013	negative regulation of locomotion	2.21595e-06	78
BP	GO:0006509	membrane protein ectodomain proteolysis	2.30826e-06	18
BP	GO:0050856	regulation of T cell receptor signaling pathway	2.30826e-06	18
BP	GO:0060443	mammary gland morphogenesis	2.30826e-06	18
BP	GO:0071605	monocyte chemotactic protein-1 production	2.35736e-06	12
BP	GO:0071637	regulation of monocyte chemotactic protein-1 production	2.35736e-06	12
BP	GO:0046034	ATP metabolic process	2.46472e-06	59
BP	GO:0043380	regulation of memory T cell differentiation	2.46472e-06	9
BP	GO:0140052	cellular response to oxidised low-density lipoprotein particle stimulus	2.46472e-06	9
BP	GO:0010718	positive regulation of epithelial to mesenchymal transition	2.51097e-06	20
BP	GO:0048260	positive regulation of receptor-mediated endocytosis	2.51097e-06	20
BP	GO:0051385	response to mineralocorticoid	2.53843e-06	15
BP	GO:0051346	negative regulation of hydrolase activity	2.61634e-06	74
BP	GO:0033143	regulation of intracellular steroid hormone receptor signaling pathway	2.69076e-06	24
BP	GO:0050810	regulation of steroid biosynthetic process	2.69076e-06	24
BP	GO:0001960	negative regulation of cytokine-mediated signaling pathway	2.70826e-06	27
BP	GO:0009791	post-embryonic development	2.70826e-06	27
BP	GO:0042310	vasoconstriction	2.75267e-06	26
BP	GO:0016050	vesicle organization	2.76296e-06	64
BP	GO:0034655	nucleobase-containing compound catabolic process	2.76691e-06	79
BP	GO:0072567	chemokine (C-X-C motif) ligand 2 production	2.8189e-06	11
BP	GO:1902001	fatty acid transmembrane transport	2.8189e-06	11
BP	GO:2000341	regulation of chemokine (C-X-C motif) ligand 2 production	2.8189e-06	11
BP	GO:0002377	immunoglobulin production	2.82954e-06	50
BP	GO:0035303	regulation of dephosphorylation	2.83082e-06	35
BP	GO:0097300	programmed necrotic cell death	2.92716e-06	19
BP	GO:0032725	positive regulation of granulocyte macrophage colony-stimulating factor production	2.95507e-06	10
BP	GO:0042976	activation of Janus kinase activity	2.95507e-06	10
BP	GO:0044406	adhesion of symbiont to host	2.95507e-06	10
BP	GO:0045064	T-helper 2 cell differentiation	2.95507e-06	10
BP	GO:0045346	regulation of MHC class II biosynthetic process	2.95507e-06	10
BP	GO:1903311	regulation of mRNA metabolic process	3.04315e-06	62
BP	GO:0032970	regulation of actin filament-based process	3.1722e-06	77
BP	GO:0002438	acute inflammatory response to antigenic stimulus	3.24068e-06	13
BP	GO:0032753	positive regulation of interleukin-4 production	3.24068e-06	13
BP	GO:0048469	cell maturation	3.39043e-06	44
BP	GO:1903202	negative regulation of oxidative stress-induced cell death	3.48645e-06	20
BP	GO:0032092	positive regulation of protein binding	3.52041e-06	26
BP	GO:0050830	defense response to Gram-positive bacterium	3.66442e-06	30
BP	GO:0051962	positive regulation of nervous system development	3.68512e-06	58
BP	GO:2000045	regulation of G1/S transition of mitotic cell cycle	3.70281e-06	40
BP	GO:0002714	positive regulation of B cell mediated immunity	3.71414e-06	17
BP	GO:0002891	positive regulation of immunoglobulin mediated immune response	3.71414e-06	17
BP	GO:0033574	response to testosterone	3.71414e-06	17
BP	GO:0002474	antigen processing and presentation of peptide antigen via MHC class I	3.80889e-06	14
BP	GO:0061082	myeloid leukocyte cytokine production	3.80889e-06	14
BP	GO:1905475	regulation of protein localization to membrane	3.86232e-06	42
BP	GO:0014897	striated muscle hypertrophy	3.9008e-06	29
BP	GO:0019233	sensory perception of pain	3.9008e-06	29
BP	GO:0061136	regulation of proteasomal protein catabolic process	3.93644e-06	45
BP	GO:0090218	positive regulation of lipid kinase activity	3.9621e-06	16
BP	GO:0045787	positive regulation of cell cycle	4.03025e-06	67
BP	GO:0006692	prostanoid metabolic process	4.115e-06	19
BP	GO:0006693	prostaglandin metabolic process	4.115e-06	19
BP	GO:0042149	cellular response to glucose starvation	4.115e-06	19
BP	GO:0043303	mast cell degranulation	4.115e-06	19
BP	GO:0072521	purine-containing compound metabolic process	4.12011e-06	80
BP	GO:0046486	glycerolipid metabolic process	4.23065e-06	77
BP	GO:0019229	regulation of vasoconstriction	4.23778e-06	22
BP	GO:0042552	myelination	4.35485e-06	36
BP	GO:0010042	response to manganese ion	4.42871e-06	12
BP	GO:0043550	regulation of lipid kinase activity	4.44808e-06	23
BP	GO:0031397	negative regulation of protein ubiquitination	4.45959e-06	26
BP	GO:0060541	respiratory system development	4.46395e-06	47
BP	GO:0048145	regulation of fibroblast proliferation	4.53079e-06	25
BP	GO:0061844	antimicrobial humoral immune response mediated by antimicrobial peptide	4.53079e-06	25
BP	GO:0072332	intrinsic apoptotic signaling pathway by p53 class mediator	4.53079e-06	25
BP	GO:0061138	morphogenesis of a branching epithelium	4.53441e-06	44
BP	GO:0061564	axon development	4.65294e-06	89
BP	GO:0010975	regulation of neuron projection development	4.67723e-06	82
BP	GO:0035747	natural killer cell chemotaxis	4.75629e-06	8
BP	GO:0045348	positive regulation of MHC class II biosynthetic process	4.75629e-06	8
BP	GO:0070391	response to lipoteichoic acid	4.75629e-06	8
BP	GO:0071223	cellular response to lipoteichoic acid	4.75629e-06	8
BP	GO:0043535	regulation of blood vessel endothelial cell migration	4.75629e-06	38
BP	GO:0019080	viral gene expression	4.79657e-06	29
BP	GO:0032088	negative regulation of NF-kappaB transcription factor activity	5.13024e-06	28
BP	GO:0055076	transition metal ion homeostasis	5.16978e-06	36
BP	GO:0016447	somatic recombination of immunoglobulin gene segments	5.2587e-06	21
BP	GO:0046324	regulation of glucose import	5.2587e-06	21
BP	GO:0002347	response to tumor cell	5.41058e-06	17
BP	GO:0006401	RNA catabolic process	5.58231e-06	59
BP	GO:0008645	hexose transmembrane transport	5.59632e-06	32
BP	GO:0045446	endothelial cell differentiation	5.59632e-06	32
BP	GO:0010657	muscle cell apoptotic process	5.63245e-06	26
BP	GO:0050886	endocrine process	5.63245e-06	26
BP	GO:0032695	negative regulation of interleukin-12 production	5.67042e-06	11
BP	GO:0045953	negative regulation of natural killer cell mediated cytotoxicity	5.67042e-06	11
BP	GO:2000757	negative regulation of peptidyl-lysine acetylation	5.67042e-06	11
BP	GO:1903052	positive regulation of proteolysis involved in cellular protein catabolic process	5.81591e-06	35
BP	GO:0033673	negative regulation of kinase activity	5.87752e-06	52
BP	GO:0034767	positive regulation of ion transmembrane transport	5.91264e-06	40
BP	GO:0032963	collagen metabolic process	5.9288e-06	29
BP	GO:0009150	purine ribonucleotide metabolic process	5.93762e-06	72
BP	GO:0007272	ensheathment of neurons	6.11938e-06	36
BP	GO:0008366	axon ensheathment	6.11938e-06	36
BP	GO:0043032	positive regulation of macrophage activation	6.11938e-06	14
BP	GO:1990776	response to angiotensin	6.11938e-06	14
BP	GO:0051146	striated muscle cell differentiation	6.2178e-06	59
BP	GO:0043379	memory T cell differentiation	6.62729e-06	9
BP	GO:0051132	NK T cell activation	6.62729e-06	9
BP	GO:0072540	T-helper 17 cell lineage commitment	6.62729e-06	9
BP	GO:1904925	positive regulation of autophagy of mitochondrion in response to mitochondrial depolarization	6.62729e-06	9
BP	GO:0034349	glial cell apoptotic process	6.63074e-06	10
BP	GO:0034393	positive regulation of smooth muscle cell apoptotic process	6.63074e-06	10
BP	GO:0061684	chaperone-mediated autophagy	6.63074e-06	10
BP	GO:0120163	negative regulation of cold-induced thermogenesis	6.71583e-06	18
BP	GO:0097306	cellular response to alcohol	6.72506e-06	27
BP	GO:0035306	positive regulation of dephosphorylation	6.99018e-06	21
BP	GO:0050994	regulation of lipid catabolic process	6.99018e-06	21
BP	GO:1904589	regulation of protein import	6.99018e-06	21
BP	GO:0046683	response to organophosphorus	7.28877e-06	33
BP	GO:1904375	regulation of protein localization to cell periphery	7.28877e-06	33
BP	GO:0048144	fibroblast proliferation	7.32598e-06	25
BP	GO:1904659	glucose transmembrane transport	7.44108e-06	31
BP	GO:0006469	negative regulation of protein kinase activity	7.493e-06	48
BP	GO:0002448	mast cell mediated immunity	7.85515e-06	19
BP	GO:0038093	Fc receptor signaling pathway	7.85515e-06	19
BP	GO:0030194	positive regulation of blood coagulation	7.88033e-06	12
BP	GO:0032693	negative regulation of interleukin-10 production	7.88033e-06	12
BP	GO:0060444	branching involved in mammary gland duct morphogenesis	7.88033e-06	12
BP	GO:1900048	positive regulation of hemostasis	7.88033e-06	12
BP	GO:1901984	negative regulation of protein acetylation	7.88033e-06	12
BP	GO:0051495	positive regulation of cytoskeleton organization	7.9228e-06	45
BP	GO:0015749	monosaccharide transmembrane transport	8.09893e-06	32
BP	GO:0051928	positive regulation of calcium ion transport	8.09893e-06	32
BP	GO:0060761	negative regulation of response to cytokine stimulus	8.37864e-06	27
BP	GO:0009135	purine nucleoside diphosphate metabolic process	8.94382e-06	29
BP	GO:0009179	purine ribonucleoside diphosphate metabolic process	8.94382e-06	29
BP	GO:0009117	nucleotide metabolic process	9.07367e-06	89
BP	GO:0001678	cellular glucose homeostasis	9.10077e-06	38
BP	GO:1990778	protein localization to cell periphery	9.14287e-06	67
BP	GO:0010875	positive regulation of cholesterol efflux	9.24336e-06	13
BP	GO:0031641	regulation of myelination	9.41019e-06	18
BP	GO:0051354	negative regulation of oxidoreductase activity	9.42127e-06	15
BP	GO:1905898	positive regulation of response to endoplasmic reticulum stress	9.42127e-06	15
BP	GO:0032148	activation of protein kinase B activity	9.67769e-06	14
BP	GO:0060055	angiogenesis involved in wound healing	9.67769e-06	14
BP	GO:0006753	nucleoside phosphate metabolic process	9.84358e-06	90
BP	GO:0018205	peptidyl-lysine modification	1.02901e-05	75
BP	GO:1902652	secondary alcohol metabolic process	1.0444e-05	37
BP	GO:0032956	regulation of actin cytoskeleton organization	1.07624e-05	69
BP	GO:0002643	regulation of tolerance induction	1.07624e-05	11
BP	GO:0002716	negative regulation of natural killer cell mediated immunity	1.07624e-05	11
BP	GO:0002837	regulation of immune response to tumor cell	1.07624e-05	11
BP	GO:0032495	response to muramyl dipeptide	1.07624e-05	11
BP	GO:0035455	response to interferon-alpha	1.07624e-05	11
BP	GO:0045821	positive regulation of glycolytic process	1.07624e-05	11
BP	GO:1903978	regulation of microglial cell activation	1.07624e-05	11
BP	GO:0010469	regulation of signaling receptor activity	1.08801e-05	41
BP	GO:0014009	glial cell proliferation	1.10364e-05	17
BP	GO:0046849	bone remodeling	1.10663e-05	26
BP	GO:0038127	ERBB signaling pathway	1.17371e-05	32
BP	GO:0006165	nucleoside diphosphate phosphorylation	1.19157e-05	28
BP	GO:0048259	regulation of receptor-mediated endocytosis	1.20826e-05	30
BP	GO:0045453	bone resorption	1.22421e-05	21
BP	GO:0019693	ribose phosphate metabolic process	1.23479e-05	75
BP	GO:0016239	positive regulation of macroautophagy	1.24288e-05	23
BP	GO:0010611	regulation of cardiac muscle hypertrophy	1.24685e-05	22
BP	GO:0071466	cellular response to xenobiotic stimulus	1.26321e-05	40
BP	GO:0043330	response to exogenous dsRNA	1.30333e-05	18
BP	GO:0010466	negative regulation of peptidase activity	1.34941e-05	55
BP	GO:0008203	cholesterol metabolic process	1.36371e-05	35
BP	GO:0002755	MyD88-dependent toll-like receptor signaling pathway	1.36371e-05	12
BP	GO:0035994	response to muscle stretch	1.36371e-05	12
BP	GO:0051043	regulation of membrane protein ectodomain proteolysis	1.36371e-05	12
BP	GO:1904996	positive regulation of leukocyte adhesion to vascular endothelial cell	1.36371e-05	12
BP	GO:2000209	regulation of anoikis	1.36371e-05	12
BP	GO:0010819	regulation of T cell chemotaxis	1.37187e-05	10
BP	GO:0035729	cellular response to hepatocyte growth factor stimulus	1.37187e-05	10
BP	GO:0070230	positive regulation of lymphocyte apoptotic process	1.37187e-05	10
BP	GO:1901617	organic hydroxy compound biosynthetic process	1.37693e-05	52
BP	GO:0030224	monocyte differentiation	1.40397e-05	15
BP	GO:1903146	regulation of autophagy of mitochondrion	1.40397e-05	15
BP	GO:0008360	regulation of cell shape	1.42674e-05	37
BP	GO:0002604	regulation of dendritic cell antigen processing and presentation	1.43649e-05	8
BP	GO:0010887	negative regulation of cholesterol storage	1.43649e-05	8
BP	GO:0046598	positive regulation of viral entry into host cell	1.43649e-05	8
BP	GO:0051133	regulation of NK T cell activation	1.43649e-05	8
BP	GO:0075294	positive regulation by symbiont of entry into host	1.43649e-05	8
BP	GO:1990440	positive regulation of transcription from RNA polymerase II promoter in response to endoplasmic reticulum stress	1.43649e-05	8
BP	GO:0006694	steroid biosynthetic process	1.44583e-05	41
BP	GO:0046939	nucleotide phosphorylation	1.44583e-05	28
BP	GO:1904950	negative regulation of establishment of protein localization	1.47162e-05	33
BP	GO:0032703	negative regulation of interleukin-2 production	1.48189e-05	13
BP	GO:0035456	response to interferon-beta	1.48189e-05	14
BP	GO:1902253	regulation of intrinsic apoptotic signaling pathway by p53 class mediator	1.48189e-05	14
BP	GO:1902624	positive regulation of neutrophil migration	1.48189e-05	14
BP	GO:0032418	lysosome localization	1.51818e-05	24
BP	GO:0046323	glucose import	1.51818e-05	24
BP	GO:1990849	vacuolar localization	1.51818e-05	24
BP	GO:0002218	activation of innate immune response	1.52775e-05	20
BP	GO:0035065	regulation of histone acetylation	1.52775e-05	20
BP	GO:0043666	regulation of phosphoprotein phosphatase activity	1.52775e-05	20
BP	GO:0002920	regulation of humoral immune response	1.53039e-05	17
BP	GO:0006984	ER-nucleus signaling pathway	1.53039e-05	17
BP	GO:0045933	positive regulation of muscle contraction	1.53039e-05	17
BP	GO:1900271	regulation of long-term synaptic potentiation	1.53039e-05	17
BP	GO:0000082	G1/S transition of mitotic cell cycle	1.53822e-05	49
BP	GO:0002756	MyD88-independent toll-like receptor signaling pathway	1.53822e-05	9
BP	GO:0002829	negative regulation of type 2 immune response	1.53822e-05	9
BP	GO:0090239	regulation of histone H4 acetylation	1.53822e-05	9
BP	GO:0090715	immunological memory formation process	1.53822e-05	9
BP	GO:0043502	regulation of muscle adaptation	1.55587e-05	27
BP	GO:0016445	somatic diversification of immunoglobulins	1.57918e-05	22
BP	GO:0006575	cellular modified amino acid metabolic process	1.60451e-05	43
BP	GO:0010951	negative regulation of endopeptidase activity	1.63719e-05	53
BP	GO:0051258	protein polymerization	1.65897e-05	57
BP	GO:0009259	ribonucleotide metabolic process	1.68721e-05	73
BP	GO:0009185	ribonucleoside diphosphate metabolic process	1.72914e-05	30
BP	GO:0034440	lipid oxidation	1.72914e-05	30
BP	GO:0043457	regulation of cellular respiration	1.74888e-05	18
BP	GO:0052372	modulation by symbiont of entry into host	1.74888e-05	18
BP	GO:1903747	regulation of establishment of protein localization to mitochondrion	1.74888e-05	18
BP	GO:0030072	peptide hormone secretion	1.80671e-05	48
BP	GO:0006402	mRNA catabolic process	1.88581e-05	50
BP	GO:0050796	regulation of insulin secretion	1.89321e-05	36
BP	GO:0071322	cellular response to carbohydrate stimulus	1.89321e-05	36
BP	GO:0001954	positive regulation of cell-matrix adhesion	1.91113e-05	19
BP	GO:0036092	phosphatidylinositol-3-phosphate biosynthetic process	1.91865e-05	11
BP	GO:0051224	negative regulation of protein transport	1.96229e-05	32
BP	GO:0001655	urogenital system development	2.0245e-05	68
BP	GO:0042698	ovulation cycle	2.03299e-05	22
BP	GO:0045454	cell redox homeostasis	2.03545e-05	15
BP	GO:0014823	response to activity	2.04248e-05	21
BP	GO:0031623	receptor internalization	2.08093e-05	30
BP	GO:0060560	developmental growth involved in morphogenesis	2.12419e-05	50
BP	GO:0031640	killing of cells of another organism	2.12529e-05	17
BP	GO:0006417	regulation of translation	2.17936e-05	84
BP	GO:0050890	cognition	2.20798e-05	61
BP	GO:0043552	positive regulation of phosphatidylinositol 3-kinase activity	2.22173e-05	14
BP	GO:0045940	positive regulation of steroid metabolic process	2.22173e-05	14
BP	GO:0090022	regulation of neutrophil chemotaxis	2.22173e-05	14
BP	GO:1901099	negative regulation of signal transduction in absence of ligand	2.22173e-05	14
BP	GO:2001240	negative regulation of extrinsic apoptotic signaling pathway in absence of ligand	2.22173e-05	14
BP	GO:0016125	sterol metabolic process	2.22173e-05	37
BP	GO:0046364	monosaccharide biosynthetic process	2.22173e-05	25
BP	GO:0030810	positive regulation of nucleotide biosynthetic process	2.22173e-05	12
BP	GO:0034114	regulation of heterotypic cell-cell adhesion	2.22173e-05	12
BP	GO:0035821	modulation of process of another organism	2.22173e-05	12
BP	GO:1900373	positive regulation of purine nucleotide biosynthetic process	2.22173e-05	12
BP	GO:1905523	positive regulation of macrophage migration	2.22173e-05	12
BP	GO:0001773	myeloid dendritic cell activation	2.30759e-05	13
BP	GO:2000060	positive regulation of ubiquitin-dependent protein catabolic process	2.30892e-05	29
BP	GO:0034219	carbohydrate transmembrane transport	2.41405e-05	33
BP	GO:0032434	regulation of proteasomal ubiquitin-dependent protein catabolic process	2.48897e-05	34
BP	GO:0030073	insulin secretion	2.50673e-05	41
BP	GO:0031952	regulation of protein autophosphorylation	2.50979e-05	16
BP	GO:0032689	negative regulation of interferon-gamma production	2.50979e-05	16
BP	GO:0045687	positive regulation of glial cell differentiation	2.50979e-05	16
BP	GO:0046636	negative regulation of alpha-beta T cell activation	2.50979e-05	16
BP	GO:0070266	necroptotic process	2.50979e-05	16
BP	GO:1900371	regulation of purine nucleotide biosynthetic process	2.50979e-05	16
BP	GO:1904591	positive regulation of protein import	2.50979e-05	16
BP	GO:0031346	positive regulation of cell projection organization	2.54441e-05	66
BP	GO:0014743	regulation of muscle hypertrophy	2.57135e-05	22
BP	GO:0002827	positive regulation of T-helper 1 type immune response	2.59123e-05	10
BP	GO:0150079	negative regulation of neuroinflammatory response	2.59123e-05	10
BP	GO:2000319	regulation of T-helper 17 cell differentiation	2.59123e-05	10
BP	GO:2001244	positive regulation of intrinsic apoptotic signaling pathway	2.59855e-05	20
BP	GO:0035270	endocrine system development	2.84325e-05	33
BP	GO:0002701	negative regulation of production of molecular mediator of immune response	2.92992e-05	15
BP	GO:0046916	cellular transition metal ion homeostasis	2.97107e-05	30
BP	GO:0022600	digestive system process	3.11554e-05	28
BP	GO:0045185	maintenance of protein location	3.12431e-05	26
BP	GO:0006690	icosanoid metabolic process	3.13041e-05	31
BP	GO:0003015	heart process	3.22453e-05	53
BP	GO:0044772	mitotic cell cycle phase transition	3.26109e-05	80
BP	GO:0033599	regulation of mammary gland epithelial cell proliferation	3.29052e-05	9
BP	GO:0034405	response to fluid shear stress	3.29731e-05	14
BP	GO:0070670	response to interleukin-4	3.29731e-05	14
BP	GO:0090322	regulation of superoxide metabolic process	3.29731e-05	14
BP	GO:1990000	amyloid fibril formation	3.29731e-05	14
BP	GO:0002834	regulation of response to tumor cell	3.29731e-05	11
BP	GO:0061081	positive regulation of myeloid leukocyte cytokine production involved in immune response	3.29731e-05	11
BP	GO:0070269	pyroptosis	3.29731e-05	11
BP	GO:0072574	hepatocyte proliferation	3.29731e-05	11
BP	GO:0072575	epithelial cell proliferation involved in liver morphogenesis	3.29731e-05	11
BP	GO:2000310	regulation of NMDA receptor activity	3.29731e-05	11
BP	GO:0010803	regulation of tumor necrosis factor-mediated signaling pathway	3.32175e-05	19
BP	GO:0042306	regulation of protein import into nucleus	3.32175e-05	19
BP	GO:0007611	learning or memory	3.3702e-05	54
BP	GO:0051961	negative regulation of nervous system development	3.44419e-05	35
BP	GO:0030808	regulation of nucleotide biosynthetic process	3.50173e-05	16
BP	GO:0140353	lipid export from cell	3.50173e-05	16
BP	GO:0038094	Fc-gamma receptor signaling pathway	3.53681e-05	13
BP	GO:0060603	mammary gland duct morphogenesis	3.53681e-05	13
BP	GO:0045926	negative regulation of growth	3.56161e-05	51
BP	GO:0002863	positive regulation of inflammatory response to antigenic stimulus	3.56161e-05	8
BP	GO:0044650	adhesion of symbiont to host cell	3.56161e-05	8
BP	GO:0061517	macrophage proliferation	3.56161e-05	8
BP	GO:0072537	fibroblast activation	3.56161e-05	8
BP	GO:0036296	response to increased oxygen levels	3.56161e-05	12
BP	GO:0042832	defense response to protozoan	3.56161e-05	12
BP	GO:1904385	cellular response to angiotensin	3.56161e-05	12
BP	GO:1902806	regulation of cell cycle G1/S phase transition	3.62272e-05	42
BP	GO:0045921	positive regulation of exocytosis	3.62687e-05	24
BP	GO:0010811	positive regulation of cell-substrate adhesion	3.66225e-05	31
BP	GO:0071901	negative regulation of protein serine/threonine kinase activity	3.66225e-05	31
BP	GO:1904062	regulation of cation transmembrane transport	3.74612e-05	67
BP	GO:0042311	vasodilation	3.91796e-05	17
BP	GO:1903426	regulation of reactive oxygen species biosynthetic process	3.91796e-05	17
BP	GO:0050768	negative regulation of neurogenesis	3.95501e-05	34
BP	GO:0031532	actin cytoskeleton reorganization	3.95728e-05	29
BP	GO:2001020	regulation of response to DNA damage stimulus	3.97113e-05	51
BP	GO:0016571	histone methylation	3.97119e-05	37
BP	GO:0051591	response to cAMP	4.12448e-05	25
BP	GO:0042307	positive regulation of protein import into nucleus	4.12448e-05	15
BP	GO:1901031	regulation of response to reactive oxygen species	4.12448e-05	15
BP	GO:0048588	developmental cell growth	4.13395e-05	48
BP	GO:0015718	monocarboxylic acid transport	4.1607e-05	30
BP	GO:0050832	defense response to fungus	4.18362e-05	18
BP	GO:0050709	negative regulation of protein secretion	4.24367e-05	21
BP	GO:0006611	protein export from nucleus	4.31996e-05	19
BP	GO:0010573	vascular endothelial growth factor production	4.3293e-05	20
BP	GO:0007265	Ras protein signal transduction	4.41949e-05	66
BP	GO:0019395	fatty acid oxidation	4.44318e-05	28
BP	GO:0099177	regulation of trans-synaptic signaling	4.44476e-05	78
BP	GO:0003073	regulation of systemic arterial blood pressure	4.57525e-05	26
BP	GO:0048754	branching morphogenesis of an epithelial tube	4.61679e-05	36
BP	GO:0002888	positive regulation of myeloid leukocyte mediated immunity	4.68001e-05	10
BP	GO:0032634	interleukin-5 production	4.68001e-05	10
BP	GO:0032674	regulation of interleukin-5 production	4.68001e-05	10
BP	GO:0035728	response to hepatocyte growth factor	4.68001e-05	10
BP	GO:0043031	negative regulation of macrophage activation	4.68001e-05	10
BP	GO:0055093	response to hyperoxia	4.68001e-05	10
BP	GO:0097709	connective tissue replacement	4.68001e-05	10
BP	GO:0006939	smooth muscle contraction	4.69433e-05	29
BP	GO:0002446	neutrophil mediated immunity	4.72862e-05	14
BP	GO:0034110	regulation of homotypic cell-cell adhesion	4.72862e-05	14
BP	GO:0050869	negative regulation of B cell activation	4.72862e-05	14
BP	GO:0060147	regulation of post-transcriptional gene silencing	4.7647e-05	16
BP	GO:1900368	regulation of post-transcriptional gene silencing by RNA	4.7647e-05	16
BP	GO:0015980	energy derivation by oxidation of organic compounds	4.88606e-05	62
BP	GO:0006626	protein targeting to mitochondrion	4.94758e-05	27
BP	GO:0042177	negative regulation of protein catabolic process	5.08382e-05	31
BP	GO:0044843	cell cycle G1/S phase transition	5.18515e-05	52
BP	GO:0009132	nucleoside diphosphate metabolic process	5.21004e-05	32
BP	GO:0002762	negative regulation of myeloid leukocyte differentiation	5.22882e-05	17
BP	GO:0042304	regulation of fatty acid biosynthetic process	5.22882e-05	17
BP	GO:0046850	regulation of bone remodeling	5.22882e-05	17
BP	GO:0002862	negative regulation of inflammatory response to antigenic stimulus	5.25477e-05	13
BP	GO:0071326	cellular response to monosaccharide stimulus	5.27834e-05	33
BP	GO:0010498	proteasomal protein catabolic process	5.32216e-05	87
BP	GO:0010893	positive regulation of steroid biosynthetic process	5.40294e-05	11
BP	GO:0072576	liver morphogenesis	5.40294e-05	11
BP	GO:0140632	inflammasome complex assembly	5.40294e-05	11
BP	GO:1900120	regulation of receptor binding	5.40294e-05	11
BP	GO:0001562	response to protozoan	5.52319e-05	12
BP	GO:0002675	positive regulation of acute inflammatory response	5.52319e-05	12
BP	GO:0007263	nitric oxide mediated signal transduction	5.52319e-05	12
BP	GO:0071624	positive regulation of granulocyte chemotaxis	5.52319e-05	12
BP	GO:1903523	negative regulation of blood circulation	5.52319e-05	12
BP	GO:0031102	neuron projection regeneration	5.54013e-05	19
BP	GO:0045599	negative regulation of fat cell differentiation	5.54013e-05	19
BP	GO:0071384	cellular response to corticosteroid stimulus	5.54013e-05	19
BP	GO:0042445	hormone metabolic process	5.77375e-05	48
BP	GO:0010820	positive regulation of T cell chemotaxis	6.31643e-05	9
BP	GO:0017014	protein nitrosylation	6.31643e-05	9
BP	GO:0018119	peptidyl-cysteine S-nitrosylation	6.31643e-05	9
BP	GO:0035067	negative regulation of histone acetylation	6.31643e-05	9
BP	GO:0060330	regulation of response to interferon-gamma	6.31643e-05	9
BP	GO:0060334	regulation of interferon-gamma-mediated signaling pathway	6.31643e-05	9
BP	GO:0070242	thymocyte apoptotic process	6.31643e-05	9
BP	GO:1903236	regulation of leukocyte tethering or rolling	6.31643e-05	9
BP	GO:0002791	regulation of peptide secretion	6.39682e-05	40
BP	GO:0016572	histone phosphorylation	6.45928e-05	16
BP	GO:0032620	interleukin-17 production	6.45928e-05	16
BP	GO:0032660	regulation of interleukin-17 production	6.45928e-05	16
BP	GO:0033003	regulation of mast cell activation	6.45928e-05	16
BP	GO:1903828	negative regulation of protein localization	6.49265e-05	43
BP	GO:1903749	positive regulation of establishment of protein localization to mitochondrion	6.74616e-05	14
BP	GO:0006413	translational initiation	6.81076e-05	30
BP	GO:0007015	actin filament organization	7.04302e-05	80
BP	GO:0071333	cellular response to glucose stimulus	7.08339e-05	32
BP	GO:0006641	triglyceride metabolic process	7.08339e-05	27
BP	GO:0010522	regulation of calcium ion transport into cytosol	7.08339e-05	27
BP	GO:1901796	regulation of signal transduction by p53 class mediator	7.08339e-05	27
BP	GO:0050804	modulation of chemical synaptic transmission	7.1208e-05	77
BP	GO:1902991	regulation of amyloid precursor protein catabolic process	7.14001e-05	18
BP	GO:0022604	regulation of cell morphogenesis	7.27927e-05	59
BP	GO:0007044	cell-substrate junction assembly	7.35782e-05	25
BP	GO:0001516	prostaglandin biosynthetic process	7.69491e-05	13
BP	GO:0002717	positive regulation of natural killer cell mediated immunity	7.69491e-05	13
BP	GO:0032480	negative regulation of type I interferon production	7.69491e-05	13
BP	GO:0036474	cell death in response to hydrogen peroxide	7.69491e-05	13
BP	GO:0046457	prostanoid biosynthetic process	7.69491e-05	13
BP	GO:0071353	cellular response to interleukin-4	7.69491e-05	13
BP	GO:0018107	peptidyl-threonine phosphorylation	7.76757e-05	29
BP	GO:0002524	hypersensitivity	7.77128e-05	8
BP	GO:0032494	response to peptidoglycan	7.77128e-05	8
BP	GO:0032736	positive regulation of interleukin-13 production	7.77128e-05	8
BP	GO:0061418	regulation of transcription from RNA polymerase II promoter in response to hypoxia	7.77128e-05	8
BP	GO:1900103	positive regulation of endoplasmic reticulum unfolded protein response	7.77128e-05	8
BP	GO:0006635	fatty acid beta-oxidation	7.81689e-05	22
BP	GO:0030968	endoplasmic reticulum unfolded protein response	7.81689e-05	22
BP	GO:0045124	regulation of bone resorption	7.87044e-05	15
BP	GO:0150115	cell-substrate junction organization	7.90997e-05	26
BP	GO:0048675	axon extension	7.94531e-05	30
BP	GO:0030856	regulation of epithelial cell differentiation	7.94531e-05	36
BP	GO:0010310	regulation of hydrogen peroxide metabolic process	7.94531e-05	10
BP	GO:0060339	negative regulation of type I interferon-mediated signaling pathway	7.94531e-05	10
BP	GO:0070233	negative regulation of T cell apoptotic process	7.94531e-05	10
BP	GO:0090201	negative regulation of release of cytochrome c from mitochondria	7.94531e-05	10
BP	GO:1903209	positive regulation of oxidative stress-induced cell death	7.94531e-05	10
BP	GO:0001542	ovulation from ovarian follicle	7.94531e-05	7
BP	GO:0001915	negative regulation of T cell mediated cytotoxicity	7.94531e-05	7
BP	GO:0002676	regulation of chronic inflammatory response	7.94531e-05	7
BP	GO:0015911	long-chain fatty acid import across plasma membrane	7.94531e-05	7
BP	GO:0032070	regulation of deoxyribonuclease activity	7.94531e-05	7
BP	GO:0051409	response to nitrosative stress	7.94531e-05	7
BP	GO:2000347	positive regulation of hepatocyte proliferation	7.94531e-05	7
BP	GO:2000510	positive regulation of dendritic cell chemotaxis	7.94531e-05	7
BP	GO:0045017	glycerolipid biosynthetic process	8.25215e-05	51
BP	GO:0048873	homeostasis of number of cells within a tissue	8.30813e-05	12
BP	GO:1903205	regulation of hydrogen peroxide-induced cell death	8.30813e-05	12
BP	GO:1903649	regulation of cytoplasmic transport	8.30813e-05	12
BP	GO:0002922	positive regulation of humoral immune response	8.52005e-05	11
BP	GO:0032740	positive regulation of interleukin-17 production	8.52005e-05	11
BP	GO:0045649	regulation of macrophage differentiation	8.52005e-05	11
BP	GO:0045672	positive regulation of osteoclast differentiation	8.52005e-05	11
BP	GO:0090023	positive regulation of neutrophil chemotaxis	8.52005e-05	11
BP	GO:0010939	regulation of necrotic cell death	8.54823e-05	16
BP	GO:0035307	positive regulation of protein dephosphorylation	8.54823e-05	16
BP	GO:0060966	regulation of gene silencing by RNA	8.54823e-05	16
BP	GO:1904707	positive regulation of vascular associated smooth muscle cell proliferation	8.54823e-05	16
BP	GO:0031214	biomineral tissue development	8.62352e-05	38
BP	GO:0043487	regulation of RNA stability	8.62352e-05	38
BP	GO:0050435	amyloid-beta metabolic process	8.66506e-05	20
BP	GO:0032273	positive regulation of protein polymerization	8.71339e-05	25
BP	GO:0060047	heart contraction	8.71339e-05	50
BP	GO:1901990	regulation of mitotic cell cycle phase transition	8.95778e-05	61
BP	GO:0019083	viral transcription	8.96429e-05	17
BP	GO:1901800	positive regulation of proteasomal protein catabolic process	8.98649e-05	29
BP	GO:0043488	regulation of mRNA stability	9.0349e-05	36
BP	GO:0051017	actin filament bundle assembly	9.0349e-05	36
BP	GO:0090087	regulation of peptide transport	9.16285e-05	40
BP	GO:0014902	myotube differentiation	9.18677e-05	30
BP	GO:0046887	positive regulation of hormone secretion	9.18677e-05	30
BP	GO:0003176	aortic valve development	9.29956e-05	14
BP	GO:0031929	TOR signaling	9.3177e-05	31
BP	GO:0071331	cellular response to hexose stimulus	9.37519e-05	32
BP	GO:0045913	positive regulation of carbohydrate metabolic process	9.49411e-05	22
BP	GO:0030330	DNA damage response, signal transduction by p53 class mediator	0.000102651	21
BP	GO:1903312	negative regulation of mRNA metabolic process	0.000105242	25
BP	GO:0035051	cardiocyte differentiation	0.000105925	35
BP	GO:0051147	regulation of muscle cell differentiation	0.000105925	35
BP	GO:0031670	cellular response to nutrient	0.000105925	15
BP	GO:0051602	response to electrical stimulus	0.000105925	15
BP	GO:0060964	regulation of miRNA-mediated gene silencing	0.000105925	15
BP	GO:0090207	regulation of triglyceride metabolic process	0.000105925	15
BP	GO:0014910	regulation of smooth muscle cell migration	0.000106849	23
BP	GO:0048284	organelle fusion	0.000108582	33
BP	GO:0002431	Fc receptor mediated stimulatory signaling pathway	0.000109052	13
BP	GO:0110148	biomineralization	0.000111719	38
BP	GO:2001267	regulation of cysteine-type endopeptidase activity involved in apoptotic signaling pathway	0.000113628	9
BP	GO:0042908	xenobiotic transport	0.000113723	16
BP	GO:0045776	negative regulation of blood pressure	0.000113723	16
BP	GO:0070849	response to epidermal growth factor	0.000113723	16
BP	GO:0006998	nuclear envelope organization	0.00011691	18
BP	GO:0038066	p38MAPK cascade	0.00011691	18
BP	GO:0048255	mRNA stabilization	0.00011691	18
BP	GO:0002686	negative regulation of leukocyte migration	0.000117071	17
BP	GO:0110053	regulation of actin filament organization	0.000119454	53
BP	GO:0061437	renal system vasculature development	0.000123184	12
BP	GO:0061440	kidney vasculature development	0.000123184	12
BP	GO:1903203	regulation of oxidative stress-induced neuron death	0.000123184	12
BP	GO:1904064	positive regulation of cation transmembrane transport	0.00012343	34
BP	GO:0010977	negative regulation of neuron projection development	0.000126282	32
BP	GO:0061013	regulation of mRNA catabolic process	0.00012674	38
BP	GO:0140029	exocytic process	0.000126813	21
BP	GO:1902229	regulation of intrinsic apoptotic signaling pathway in response to DNA damage	0.000129418	14
BP	GO:0010921	regulation of phosphatase activity	0.000129951	23
BP	GO:0043371	negative regulation of CD4-positive, alpha-beta T cell differentiation	0.000130297	10
BP	GO:0045063	T-helper 1 cell differentiation	0.000130297	10
BP	GO:0051882	mitochondrial depolarization	0.000130297	10
BP	GO:0071404	cellular response to low-density lipoprotein particle stimulus	0.000130297	10
BP	GO:0071731	response to nitric oxide	0.000130297	10
BP	GO:0097734	extracellular exosome biogenesis	0.000130297	10
BP	GO:1903902	positive regulation of viral life cycle	0.000130297	10
BP	GO:0034250	positive regulation of cellular amide metabolic process	0.000130439	37
BP	GO:0046639	negative regulation of alpha-beta T cell differentiation	0.00013148	11
BP	GO:0002040	sprouting angiogenesis	0.000131798	40
BP	GO:0030308	negative regulation of cell growth	0.000131798	40
BP	GO:0050806	positive regulation of synaptic transmission	0.000134356	36
BP	GO:0042987	amyloid precursor protein catabolic process	0.000135212	20
BP	GO:0046854	phosphatidylinositol phosphate biosynthetic process	0.000135212	20
BP	GO:0006457	protein folding	0.000136679	44
BP	GO:0060191	regulation of lipase activity	0.000140468	24
BP	GO:0016525	negative regulation of angiogenesis	0.000140989	34
BP	GO:0014075	response to amine	0.000142114	15
BP	GO:0042554	superoxide anion generation	0.000142114	15
BP	GO:0006970	response to osmotic stress	0.000142191	22
BP	GO:0031060	regulation of histone methylation	0.000142191	22
BP	GO:0042770	signal transduction in response to DNA damage	0.00014264	38
BP	GO:0006066	alcohol metabolic process	0.000143689	66
BP	GO:0006695	cholesterol biosynthetic process	0.000148456	18
BP	GO:1902653	secondary alcohol biosynthetic process	0.000148456	18
BP	GO:0003044	regulation of systemic arterial blood pressure mediated by a chemical signal	0.000148709	16
BP	GO:0033628	regulation of cell adhesion mediated by integrin	0.000148709	16
BP	GO:0043114	regulation of vascular permeability	0.000148709	16
BP	GO:0048146	positive regulation of fibroblast proliferation	0.000148709	16
BP	GO:0061028	establishment of endothelial barrier	0.000148709	16
BP	GO:0071385	cellular response to glucocorticoid stimulus	0.000150503	17
BP	GO:0042391	regulation of membrane potential	0.000151249	75
BP	GO:0001771	immunological synapse formation	0.000151518	8
BP	GO:0044849	estrous cycle	0.000151518	8
BP	GO:0070141	response to UV-A	0.000151518	8
BP	GO:2001171	positive regulation of ATP biosynthetic process	0.000151518	8
BP	GO:0061572	actin filament bundle organization	0.000152003	36
BP	GO:2000352	negative regulation of endothelial cell apoptotic process	0.000152822	13
BP	GO:0051656	establishment of organelle localization	0.000153712	72
BP	GO:0035924	cellular response to vascular endothelial growth factor stimulus	0.00015428	21
BP	GO:0061515	myeloid cell development	0.00015428	21
BP	GO:0055072	iron ion homeostasis	0.000155099	23
BP	GO:0071229	cellular response to acid chemical	0.000155099	23
BP	GO:0030900	forebrain development	0.000155099	68
BP	GO:0198738	cell-cell signaling by wnt	0.000155745	79
BP	GO:0007173	epidermal growth factor receptor signaling pathway	0.000161086	27
BP	GO:0032370	positive regulation of lipid transport	0.000166938	20
BP	GO:0032715	negative regulation of interleukin-6 production	0.000166938	20
BP	GO:0014909	smooth muscle cell migration	0.000167256	24
BP	GO:0006638	neutral lipid metabolic process	0.000167416	31
BP	GO:0007219	Notch signaling pathway	0.000174164	39
BP	GO:0045923	positive regulation of fatty acid metabolic process	0.000174966	14
BP	GO:0071470	cellular response to osmotic stress	0.000174966	14
BP	GO:0071634	regulation of transforming growth factor beta production	0.000174966	14
BP	GO:0003007	heart morphogenesis	0.000176168	50
BP	GO:0008593	regulation of Notch signaling pathway	0.00017678	25
BP	GO:0010458	exit from mitosis	0.000176857	12
BP	GO:0060251	regulation of glial cell proliferation	0.000176857	12
BP	GO:0070498	interleukin-1-mediated signaling pathway	0.000176857	12
BP	GO:1902230	negative regulation of intrinsic apoptotic signaling pathway in response to DNA damage	0.000176857	12
BP	GO:0001885	endothelial cell development	0.000177535	19
BP	GO:0055067	monovalent inorganic cation homeostasis	0.000177581	35
BP	GO:0034115	negative regulation of heterotypic cell-cell adhesion	0.0001813	7
BP	GO:0045628	regulation of T-helper 2 cell differentiation	0.0001813	7
BP	GO:0070587	regulation of cell-cell adhesion involved in gastrulation	0.0001813	7
BP	GO:0071394	cellular response to testosterone stimulus	0.0001813	7
BP	GO:0071803	positive regulation of podosome assembly	0.0001813	7
BP	GO:0097048	dendritic cell apoptotic process	0.0001813	7
BP	GO:2000508	regulation of dendritic cell chemotaxis	0.0001813	7
BP	GO:2000668	regulation of dendritic cell apoptotic process	0.0001813	7
BP	GO:2000181	negative regulation of blood vessel morphogenesis	0.000181857	34
BP	GO:1905477	positive regulation of protein localization to membrane	0.000182876	26
BP	GO:0010574	regulation of vascular endothelial growth factor production	0.000185798	18
BP	GO:0002066	columnar/cuboidal epithelial cell development	0.000186756	15
BP	GO:0010828	positive regulation of glucose transmembrane transport	0.000186756	15
BP	GO:0050848	regulation of calcium-mediated signaling	0.000187672	21
BP	GO:0140056	organelle localization by membrane tethering	0.000187672	21
BP	GO:0006650	glycerophospholipid metabolic process	0.000188077	58
BP	GO:0030520	intracellular estrogen receptor signaling pathway	0.000190995	17
BP	GO:0071715	icosanoid transport	0.000190995	17
BP	GO:0033559	unsaturated fatty acid metabolic process	0.000191076	28
BP	GO:0002923	regulation of humoral immune response mediated by circulating immunoglobulin	0.000191085	9
BP	GO:0003159	morphogenesis of an endothelium	0.000191085	9
BP	GO:0010940	positive regulation of necrotic cell death	0.000191085	9
BP	GO:0030889	negative regulation of B cell proliferation	0.000191085	9
BP	GO:0034138	toll-like receptor 3 signaling pathway	0.000191085	9
BP	GO:0061154	endothelial tube morphogenesis	0.000191085	9
BP	GO:0071360	cellular response to exogenous dsRNA	0.000191085	9
BP	GO:0097284	hepatocyte apoptotic process	0.000191085	9
BP	GO:0150078	positive regulation of neuroinflammatory response	0.000191085	9
BP	GO:2000641	regulation of early endosome to late endosome transport	0.000191085	9
BP	GO:0030282	bone mineralization	0.000191507	29
BP	GO:0002433	immune response-regulating cell surface receptor signaling pathway involved in phagocytosis	0.000193873	11
BP	GO:0038096	Fc-gamma receptor signaling pathway involved in phagocytosis	0.000193873	11
BP	GO:0045822	negative regulation of heart contraction	0.000193873	11
BP	GO:0071549	cellular response to dexamethasone stimulus	0.000193873	11
BP	GO:2000316	regulation of T-helper 17 type immune response	0.000193873	11
BP	GO:0032436	positive regulation of proteasomal ubiquitin-dependent protein catabolic process	0.000196525	24
BP	GO:0090276	regulation of peptide hormone secretion	0.000201504	38
BP	GO:0032928	regulation of superoxide anion generation	0.000202011	10
BP	GO:0044346	fibroblast apoptotic process	0.000202011	10
BP	GO:0044546	NLRP3 inflammasome complex assembly	0.000202011	10
BP	GO:0061042	vascular wound healing	0.000202011	10
BP	GO:1903428	positive regulation of reactive oxygen species biosynthetic process	0.000202011	10
BP	GO:1903798	regulation of production of miRNAs involved in gene silencing by miRNA	0.000202011	10
BP	GO:0032890	regulation of organic acid transport	0.000202011	20
BP	GO:1901343	negative regulation of vasculature development	0.000204909	34
BP	GO:0016575	histone deacetylation	0.000205602	25
BP	GO:0060291	long-term synaptic potentiation	0.000205602	25
BP	GO:0033146	regulation of intracellular estrogen receptor signaling pathway	0.000208808	13
BP	GO:0014812	muscle cell migration	0.000213086	26
BP	GO:0007409	axonogenesis	0.000214153	75
BP	GO:1903305	regulation of regulated secretory pathway	0.000214813	32
BP	GO:0018394	peptidyl-lysine acetylation	0.000215905	39
BP	GO:0003170	heart valve development	0.000217482	19
BP	GO:0001892	embryonic placenta development	0.000220725	23
BP	GO:0016055	Wnt signaling pathway	0.00022174	78
BP	GO:0006644	phospholipid metabolic process	0.000225087	69
BP	GO:0050821	protein stabilization	0.00023098	40
BP	GO:0002753	cytoplasmic pattern recognition receptor signaling pathway	0.000231202	18
BP	GO:0048713	regulation of oligodendrocyte differentiation	0.000231881	14
BP	GO:1990138	neuron projection extension	0.000236853	37
BP	GO:0043470	regulation of carbohydrate catabolic process	0.000241482	17
BP	GO:0030857	negative regulation of epithelial cell differentiation	0.000246208	16
BP	GO:0032873	negative regulation of stress-activated MAPK cascade	0.000246208	16
BP	GO:0070303	negative regulation of stress-activated protein kinase signaling cascade	0.000246208	16
BP	GO:0019319	hexose biosynthetic process	0.000247554	22
BP	GO:0045987	positive regulation of smooth muscle contraction	0.000248422	12
BP	GO:0046825	regulation of protein export from nucleus	0.000248422	12
BP	GO:2000515	negative regulation of CD4-positive, alpha-beta T cell activation	0.000248422	12
BP	GO:0002244	hematopoietic progenitor cell differentiation	0.000257047	29
BP	GO:0010812	negative regulation of cell-substrate adhesion	0.000270469	19
BP	GO:0032835	glomerulus development	0.000270469	19
BP	GO:0043489	RNA stabilization	0.000270469	19
BP	GO:1900076	regulation of cellular response to insulin stimulus	0.000270469	19
BP	GO:0002679	respiratory burst involved in defense response	0.000274445	8
BP	GO:0034112	positive regulation of homotypic cell-cell adhesion	0.000274445	8
BP	GO:0048291	isotype switching to IgG isotypes	0.000274445	8
BP	GO:1905288	vascular associated smooth muscle cell apoptotic process	0.000274445	8
BP	GO:1905459	regulation of vascular associated smooth muscle cell apoptotic process	0.000274445	8
BP	GO:2000345	regulation of hepatocyte proliferation	0.000274445	8
BP	GO:0048709	oligodendrocyte differentiation	0.000277714	24
BP	GO:0060537	muscle tissue development	0.000278161	71
BP	GO:0010758	regulation of macrophage chemotaxis	0.000285483	11
BP	GO:0034063	stress granule assembly	0.000285483	11
BP	GO:0045954	positive regulation of natural killer cell mediated cytotoxicity	0.000285483	11
BP	GO:0072012	glomerulus vasculature development	0.000285483	11
BP	GO:0032350	regulation of hormone metabolic process	0.000286616	13
BP	GO:0042789	mRNA transcription by RNA polymerase II	0.000286616	13
BP	GO:0140448	signaling receptor ligand precursor processing	0.000286616	13
BP	GO:0030865	cortical cytoskeleton organization	0.000288662	18
BP	GO:0018210	peptidyl-threonine modification	0.000296497	29
BP	GO:0048041	focal adhesion assembly	0.000297082	22
BP	GO:0006476	protein deacetylation	0.000297527	28
BP	GO:0030278	regulation of ossification	0.000297527	28
BP	GO:0043271	negative regulation of ion transport	0.000300892	34
BP	GO:0070918	primary sncRNA processing	0.000304735	17
BP	GO:0006458	'de novo' protein folding	0.00030888	14
BP	GO:0009299	mRNA transcription	0.00030888	14
BP	GO:1905314	semi-lunar valve development	0.00030888	14
BP	GO:0006622	protein targeting to lysosome	0.000310479	10
BP	GO:0019430	removal of superoxide radicals	0.000310479	10
BP	GO:0070920	regulation of production of small RNA involved in gene silencing by RNA	0.000310479	10
BP	GO:0140112	extracellular vesicle biogenesis	0.000310479	10
BP	GO:1902254	negative regulation of intrinsic apoptotic signaling pathway by p53 class mediator	0.000310479	10
BP	GO:0002523	leukocyte migration involved in inflammatory response	0.000310991	9
BP	GO:0032930	positive regulation of superoxide anion generation	0.000310991	9
BP	GO:0051900	regulation of mitochondrial depolarization	0.000310991	9
BP	GO:0060149	negative regulation of post-transcriptional gene silencing	0.000310991	9
BP	GO:0060340	positive regulation of type I interferon-mediated signaling pathway	0.000310991	9
BP	GO:0060749	mammary gland alveolus development	0.000310991	9
BP	GO:0060967	negative regulation of gene silencing by RNA	0.000310991	9
BP	GO:0061377	mammary gland lobule development	0.000310991	9
BP	GO:1900369	negative regulation of post-transcriptional gene silencing by RNA	0.000310991	9
BP	GO:1902170	cellular response to reactive nitrogen species	0.000310991	9
BP	GO:0044070	regulation of anion transport	0.000311881	23
BP	GO:0032692	negative regulation of interleukin-1 production	0.000312275	16
BP	GO:0070741	response to interleukin-6	0.000314486	15
BP	GO:1900744	regulation of p38MAPK cascade	0.000314486	15
BP	GO:0046165	alcohol biosynthetic process	0.000317892	32
BP	GO:0001837	epithelial to mesenchymal transition	0.00032488	35
BP	GO:0051926	negative regulation of calcium ion transport	0.000329142	19
BP	GO:0006639	acylglycerol metabolic process	0.00033369	30
BP	GO:0070167	regulation of biomineral tissue development	0.00033452	25
BP	GO:0032271	regulation of protein polymerization	0.000336575	41
BP	GO:0008643	carbohydrate transport	0.000337734	34
BP	GO:0051168	nuclear export	0.000337734	34
BP	GO:1903169	regulation of calcium ion transmembrane transport	0.000337734	34
BP	GO:0030004	cellular monovalent inorganic cation homeostasis	0.000339513	26
BP	GO:0045070	positive regulation of viral genome replication	0.000344425	12
BP	GO:0051085	chaperone cofactor-dependent protein refolding	0.000344425	12
BP	GO:1902235	regulation of endoplasmic reticulum stress-induced intrinsic apoptotic signaling pathway	0.000344425	12
BP	GO:0048639	positive regulation of developmental growth	0.000350068	36
BP	GO:0010976	positive regulation of neuron projection development	0.000350068	33
BP	GO:0097006	regulation of plasma lipoprotein particle levels	0.000351801	22
BP	GO:0046902	regulation of mitochondrial membrane permeability	0.000355224	18
BP	GO:0001822	kidney development	0.000361237	56
BP	GO:0034135	regulation of toll-like receptor 2 signaling pathway	0.000363301	7
BP	GO:0051573	negative regulation of histone H3-K9 methylation	0.000363301	7
BP	GO:0070586	cell-cell adhesion involved in gastrulation	0.000363301	7
BP	GO:1903800	positive regulation of production of miRNAs involved in gene silencing by miRNA	0.000363301	7
BP	GO:0046326	positive regulation of glucose import	0.000385065	13
BP	GO:0016051	carbohydrate biosynthetic process	0.000391477	42
BP	GO:0010717	regulation of epithelial to mesenchymal transition	0.000392207	25
BP	GO:0006937	regulation of muscle contraction	0.000394502	36
BP	GO:0061387	regulation of extent of cell growth	0.000396073	26
BP	GO:0006094	gluconeogenesis	0.000396073	21
BP	GO:0030301	cholesterol transport	0.000396073	21
BP	GO:0031103	axon regeneration	0.000397057	16
BP	GO:0035196	production of miRNAs involved in gene silencing by miRNA	0.000397057	16
BP	GO:0046626	regulation of insulin receptor signaling pathway	0.000402665	19
BP	GO:0034142	toll-like receptor 4 signaling pathway	0.000402722	14
BP	GO:0045022	early endosome to late endosome transport	0.000402722	14
BP	GO:0071354	cellular response to interleukin-6	0.000402722	14
BP	GO:0071763	nuclear membrane organization	0.000402722	14
BP	GO:1904706	negative regulation of vascular associated smooth muscle cell proliferation	0.000402722	14
BP	GO:0030258	lipid modification	0.000404626	43
BP	GO:0034198	cellular response to amino acid starvation	0.000404626	15
BP	GO:0000303	response to superoxide	0.000404626	11
BP	GO:0008053	mitochondrial fusion	0.000404626	11
BP	GO:0018195	peptidyl-arginine modification	0.000404626	11
BP	GO:0032801	receptor catabolic process	0.000404626	11
BP	GO:0090330	regulation of platelet aggregation	0.000404626	11
BP	GO:0032409	regulation of transporter activity	0.000426326	56
BP	GO:0072001	renal system development	0.000427766	57
BP	GO:0045638	negative regulation of myeloid cell differentiation	0.000437001	23
BP	GO:0006949	syncytium formation	0.000438096	18
BP	GO:0045669	positive regulation of osteoblast differentiation	0.000441269	20
BP	GO:0071482	cellular response to light stimulus	0.000453517	28
BP	GO:0110149	regulation of biomineralization	0.000456913	25
BP	GO:0032526	response to retinoic acid	0.000459477	26
BP	GO:0003081	regulation of systemic arterial blood pressure by renin-angiotensin	0.000460411	10
BP	GO:1901522	positive regulation of transcription from RNA polymerase II promoter involved in cellular response to chemical stimulus	0.000460411	10
BP	GO:2000353	positive regulation of endothelial cell apoptotic process	0.000460411	10
BP	GO:0016042	lipid catabolic process	0.000464983	59
BP	GO:0031649	heat generation	0.000467454	8
BP	GO:0045651	positive regulation of macrophage differentiation	0.000467454	8
BP	GO:0050862	positive regulation of T cell receptor signaling pathway	0.000467454	8
BP	GO:0051044	positive regulation of membrane protein ectodomain proteolysis	0.000467454	8
BP	GO:0070431	nucleotide-binding oligomerization domain containing 2 signaling pathway	0.000467454	8
BP	GO:0043543	protein acylation	0.00047177	49
BP	GO:0051279	regulation of release of sequestered calcium ion into cytosol	0.00047177	21
BP	GO:0001893	maternal placenta development	0.00047177	12
BP	GO:0010661	positive regulation of muscle cell apoptotic process	0.00047177	12
BP	GO:0036475	neuron death in response to oxidative stress	0.00047177	12
BP	GO:1903715	regulation of aerobic respiration	0.00047177	12
BP	GO:1903322	positive regulation of protein modification by small protein conjugation or removal	0.000480339	31
BP	GO:0033344	cholesterol efflux	0.000486673	19
BP	GO:0048167	regulation of synaptic plasticity	0.000486673	40
BP	GO:0043555	regulation of translation in response to stress	0.000486673	9
BP	GO:0046629	gamma-delta T cell activation	0.000486673	9
BP	GO:0046794	transport of virus	0.000486673	9
BP	GO:0090026	positive regulation of monocyte chemotaxis	0.000486673	9
BP	GO:1900221	regulation of amyloid-beta clearance	0.000486673	9
BP	GO:1990182	exosomal secretion	0.000486673	9
BP	GO:0010043	response to zinc ion	0.000497229	16
BP	GO:0001990	regulation of systemic arterial blood pressure by hormone	0.000508855	13
BP	GO:0007617	mating behavior	0.000508855	13
BP	GO:0045191	regulation of isotype switching	0.000508855	13
BP	GO:1904037	positive regulation of epithelial cell apoptotic process	0.000508855	13
BP	GO:0002065	columnar/cuboidal epithelial cell differentiation	0.000511738	23
BP	GO:1902003	regulation of amyloid-beta formation	0.000516303	15
BP	GO:0016601	Rac protein signal transduction	0.000521058	14
BP	GO:0042771	intrinsic apoptotic signaling pathway in response to DNA damage by p53 class mediator	0.000521058	14
BP	GO:0046596	regulation of viral entry into host cell	0.000521058	14
BP	GO:0071364	cellular response to epidermal growth factor stimulus	0.000521058	14
BP	GO:0071604	transforming growth factor beta production	0.000521058	14
BP	GO:0022898	regulation of transmembrane transporter activity	0.000526522	51
BP	GO:0044262	cellular carbohydrate metabolic process	0.00053588	53
BP	GO:0030111	regulation of Wnt signaling pathway	0.000538669	60
BP	GO:0006479	protein methylation	0.000538678	40
BP	GO:0008154	actin polymerization or depolymerization	0.000538678	40
BP	GO:0008213	protein alkylation	0.000538678	40
BP	GO:0016311	dephosphorylation	0.000547395	72
BP	GO:0006446	regulation of translational initiation	0.000560294	21
BP	GO:0045445	myoblast differentiation	0.000560294	21
BP	GO:0000305	response to oxygen radical	0.000568931	11
BP	GO:0035601	protein deacylation	0.000578957	29
BP	GO:0000768	syncytium formation by plasma membrane fusion	0.000580561	17
BP	GO:0140253	cell-cell fusion	0.000580561	17
BP	GO:0090068	positive regulation of cell cycle process	0.000596931	47
BP	GO:0006885	regulation of pH	0.000601983	23
BP	GO:0045833	negative regulation of lipid metabolic process	0.000614581	25
BP	GO:0010524	positive regulation of calcium ion transport into cytosol	0.000624308	16
BP	GO:0006605	protein targeting	0.000638993	57
BP	GO:0002335	mature B cell differentiation	0.000640012	12
BP	GO:0033006	regulation of mast cell activation involved in immune response	0.000640012	12
BP	GO:0034383	low-density lipoprotein particle clearance	0.000640012	12
BP	GO:1901797	negative regulation of signal transduction by p53 class mediator	0.000640012	12
BP	GO:0045667	regulation of osteoblast differentiation	0.000640161	30
BP	GO:0006940	regulation of smooth muscle contraction	0.000653439	18
BP	GO:0016126	sterol biosynthetic process	0.000653439	18
BP	GO:1905330	regulation of morphogenesis of an epithelium	0.000653439	18
BP	GO:1903793	positive regulation of anion transport	0.000655928	15
BP	GO:1990928	response to amino acid starvation	0.000655928	15
BP	GO:0031579	membrane raft organization	0.000665606	10
BP	GO:0032469	endoplasmic reticulum calcium ion homeostasis	0.000665606	10
BP	GO:0043302	positive regulation of leukocyte degranulation	0.000665606	10
BP	GO:0070423	nucleotide-binding oligomerization domain containing signaling pathway	0.000665606	10
BP	GO:0071450	cellular response to oxygen radical	0.000665606	10
BP	GO:0071451	cellular response to superoxide	0.000665606	10
BP	GO:0034765	regulation of ion transmembrane transport	0.000665648	79
BP	GO:0044272	sulfur compound biosynthetic process	0.000666719	32
BP	GO:0009595	detection of biotic stimulus	0.000666719	13
BP	GO:0002664	regulation of T cell tolerance induction	0.000666719	7
BP	GO:0010623	programmed cell death involved in cell development	0.000666719	7
BP	GO:0031392	regulation of prostaglandin biosynthetic process	0.000666719	7
BP	GO:0032621	interleukin-18 production	0.000666719	7
BP	GO:0032661	regulation of interleukin-18 production	0.000666719	7
BP	GO:0048012	hepatocyte growth factor receptor signaling pathway	0.000666719	7
BP	GO:0061029	eyelid development in camera-type eye	0.000666719	7
BP	GO:0071888	macrophage apoptotic process	0.000666719	7
BP	GO:0072683	T cell extravasation	0.000666719	7
BP	GO:0098792	xenophagy	0.000666719	7
BP	GO:1901298	regulation of hydrogen peroxide-mediated programmed cell death	0.000666719	7
BP	GO:1903265	positive regulation of tumor necrosis factor-mediated signaling pathway	0.000666719	7
BP	GO:0019098	reproductive behavior	0.000666719	14
BP	GO:0021762	substantia nigra development	0.000666719	14
BP	GO:1903214	regulation of protein targeting to mitochondrion	0.000666719	14
BP	GO:1903573	negative regulation of response to endoplasmic reticulum stress	0.000666719	14
BP	GO:0006790	sulfur compound metabolic process	0.000671092	60
BP	GO:0031345	negative regulation of cell projection organization	0.000671092	38
BP	GO:0015918	sterol transport	0.000698185	23
BP	GO:0043506	regulation of JUN kinase activity	0.000708752	17
BP	GO:1903078	positive regulation of protein localization to plasma membrane	0.000708752	17
BP	GO:1903670	regulation of sprouting angiogenesis	0.000708752	17
BP	GO:0046716	muscle cell cellular homeostasis	0.000736989	9
BP	GO:0071636	positive regulation of transforming growth factor beta production	0.000736989	9
BP	GO:1901739	regulation of myoblast fusion	0.000736989	9
BP	GO:0044282	small molecule catabolic process	0.000741733	65
BP	GO:0006470	protein dephosphorylation	0.000741733	53
BP	GO:0010675	regulation of cellular carbohydrate metabolic process	0.000747439	32
BP	GO:0090559	regulation of membrane permeability	0.000749759	20
BP	GO:0034134	toll-like receptor 2 signaling pathway	0.000753241	8
BP	GO:0043117	positive regulation of vascular permeability	0.000753241	8
BP	GO:0044539	long-chain fatty acid import into cell	0.000753241	8
BP	GO:0045623	negative regulation of T-helper cell differentiation	0.000753241	8
BP	GO:0046827	positive regulation of protein export from nucleus	0.000753241	8
BP	GO:0048569	post-embryonic animal organ development	0.000753241	8
BP	GO:0071732	cellular response to nitric oxide	0.000753241	8
BP	GO:0090399	replicative senescence	0.000753241	8
BP	GO:1900034	regulation of cellular response to heat	0.000753241	8
BP	GO:0006473	protein acetylation	0.000769616	42
BP	GO:0042744	hydrogen peroxide catabolic process	0.000777257	11
BP	GO:0045671	negative regulation of osteoclast differentiation	0.000777257	11
BP	GO:0051873	killing by host of symbiont cells	0.000777257	11
BP	GO:0060142	regulation of syncytium formation by plasma membrane fusion	0.000777257	11
BP	GO:0090151	establishment of protein localization to mitochondrial membrane	0.000777257	11
BP	GO:1900101	regulation of endoplasmic reticulum unfolded protein response	0.000777257	11
BP	GO:0006879	cellular iron ion homeostasis	0.000781004	18
BP	GO:1902373	negative regulation of mRNA catabolic process	0.000781004	18
BP	GO:0106027	neuron projection organization	0.000800194	22
BP	GO:0000045	autophagosome assembly	0.00081042	25
BP	GO:0042982	amyloid precursor protein metabolic process	0.000811723	23
BP	GO:0006936	muscle contraction	0.00083168	61
BP	GO:0016242	negative regulation of macroautophagy	0.000843715	12
BP	GO:0035633	maintenance of blood-brain barrier	0.000843715	12
BP	GO:0045920	negative regulation of exocytosis	0.000843715	12
BP	GO:0071559	response to transforming growth factor beta	0.000850016	48
BP	GO:0006110	regulation of glycolytic process	0.000850016	14
BP	GO:0007520	myoblast fusion	0.000850016	14
BP	GO:0098927	vesicle-mediated transport between endosomal compartments	0.000850016	14
BP	GO:0090287	regulation of cellular response to growth factor stimulus	0.000861815	56
BP	GO:0001953	negative regulation of cell-matrix adhesion	0.000862072	13
BP	GO:0051281	positive regulation of release of sequestered calcium ion into cytosol	0.000862072	13
BP	GO:0097009	energy homeostasis	0.000862072	13
BP	GO:0032233	positive regulation of actin filament bundle assembly	0.000862072	17
BP	GO:0043112	receptor metabolic process	0.000862072	17
BP	GO:0046942	carboxylic acid transport	0.000863283	51
BP	GO:0045333	cellular respiration	0.000877991	44
BP	GO:0019062	virion attachment to host cell	0.000877991	6
BP	GO:0033197	response to vitamin E	0.000877991	6
BP	GO:0035247	peptidyl-arginine omega-N-methylation	0.000877991	6
BP	GO:0035457	cellular response to interferon-alpha	0.000877991	6
BP	GO:0048304	positive regulation of isotype switching to IgG isotypes	0.000877991	6
BP	GO:0031279	regulation of cyclase activity	0.000883515	20
BP	GO:0007292	female gamete generation	0.000888409	33
BP	GO:0071560	cellular response to transforming growth factor beta stimulus	0.00091595	47
BP	GO:0032682	negative regulation of chemokine production	0.000931233	10
BP	GO:0034143	regulation of toll-like receptor 4 signaling pathway	0.000931233	10
BP	GO:0035872	nucleotide-binding domain, leucine rich repeat containing receptor signaling pathway	0.000931233	10
BP	GO:0050857	positive regulation of antigen receptor-mediated signaling pathway	0.000931233	10
BP	GO:0050926	regulation of positive chemotaxis	0.000931233	10
BP	GO:0060352	cell adhesion molecule production	0.000931233	10
BP	GO:0070102	interleukin-6-mediated signaling pathway	0.000931233	10
BP	GO:0061097	regulation of protein tyrosine kinase activity	0.000932193	22
BP	GO:0043255	regulation of carbohydrate biosynthetic process	0.000937546	24
BP	GO:0062014	negative regulation of small molecule metabolic process	0.000937546	24
BP	GO:0034205	amyloid-beta formation	0.000938405	16
BP	GO:1904377	positive regulation of protein localization to cell periphery	0.000938405	18
BP	GO:0060348	bone development	0.000942173	43
BP	GO:0098732	macromolecule deacylation	0.000947094	29
BP	GO:0033555	multicellular organismal response to stress	0.00100288	19
BP	GO:0043967	histone H4 acetylation	0.00100288	19
BP	GO:0007626	locomotory behavior	0.00100589	38
BP	GO:0008347	glial cell migration	0.00101403	15
BP	GO:0044242	cellular lipid catabolic process	0.00101619	42
BP	GO:0031398	positive regulation of protein ubiquitination	0.00101702	27
BP	GO:0044091	membrane biogenesis	0.00104859	17
BP	GO:0048710	regulation of astrocyte differentiation	0.00105431	11
BP	GO:0062098	regulation of programmed necrotic cell death	0.00105431	11
BP	GO:0070633	transepithelial transport	0.00105431	11
BP	GO:0001974	blood vessel remodeling	0.00107268	14
BP	GO:0030521	androgen receptor signaling pathway	0.00107268	14
BP	GO:0032309	icosanoid secretion	0.00107268	14
BP	GO:0035794	positive regulation of mitochondrial membrane permeability	0.00107268	14
BP	GO:0021537	telencephalon development	0.00107501	46
BP	GO:0006907	pinocytosis	0.00107501	9
BP	GO:0030277	maintenance of gastrointestinal epithelium	0.00107501	9
BP	GO:0031065	positive regulation of histone deacetylation	0.00107501	9
BP	GO:0044321	response to leptin	0.00107501	9
BP	GO:0048714	positive regulation of oligodendrocyte differentiation	0.00107501	9
BP	GO:0140467	integrated stress response signaling	0.00107501	9
BP	GO:1900273	positive regulation of long-term synaptic potentiation	0.00107501	9
BP	GO:0060828	regulation of canonical Wnt signaling pathway	0.00108921	48
BP	GO:0018393	internal peptidyl-lysine acetylation	0.00109595	35
BP	GO:0010613	positive regulation of cardiac muscle hypertrophy	0.00110188	12
BP	GO:0010922	positive regulation of phosphatase activity	0.00110188	12
BP	GO:0045777	positive regulation of blood pressure	0.00110188	12
BP	GO:1905332	positive regulation of morphogenesis of an epithelium	0.00110188	12
BP	GO:0072595	maintenance of protein localization in organelle	0.00110197	13
BP	GO:1902110	positive regulation of mitochondrial membrane permeability involved in apoptotic process	0.00110197	13
BP	GO:0051148	negative regulation of muscle cell differentiation	0.00112487	18
BP	GO:0150116	regulation of cell-substrate junction organization	0.00112487	18
BP	GO:0002467	germinal center formation	0.00113394	7
BP	GO:0002864	regulation of acute inflammatory response to antigenic stimulus	0.00113394	7
BP	GO:0002903	negative regulation of B cell apoptotic process	0.00113394	7
BP	GO:0032352	positive regulation of hormone metabolic process	0.00113394	7
BP	GO:0043301	negative regulation of leukocyte degranulation	0.00113394	7
BP	GO:0048302	regulation of isotype switching to IgG isotypes	0.00113394	7
BP	GO:0071801	regulation of podosome assembly	0.00113394	7
BP	GO:1901857	positive regulation of cellular respiration	0.00113394	7
BP	GO:0007179	transforming growth factor beta receptor signaling pathway	0.00113394	39
BP	GO:0016573	histone acetylation	0.00115942	34
BP	GO:0002693	positive regulation of cellular extravasation	0.00116262	8
BP	GO:0007096	regulation of exit from mitosis	0.00116262	8
BP	GO:0010759	positive regulation of macrophage chemotaxis	0.00116262	8
BP	GO:0060263	regulation of respiratory burst	0.00116262	8
BP	GO:0060965	negative regulation of miRNA-mediated gene silencing	0.00116262	8
BP	GO:0140354	lipid import into cell	0.00116262	8
BP	GO:0006305	DNA alkylation	0.0011794	19
BP	GO:0006306	DNA methylation	0.0011794	19
BP	GO:0007040	lysosome organization	0.0011794	19
BP	GO:0080171	lytic vacuole organization	0.0011794	19
BP	GO:0006636	unsaturated fatty acid biosynthetic process	0.0012467	15
BP	GO:0010874	regulation of cholesterol efflux	0.0012467	15
BP	GO:0050819	negative regulation of coagulation	0.0012467	15
BP	GO:0042632	cholesterol homeostasis	0.00125188	23
BP	GO:0044728	DNA methylation or demethylation	0.00125188	23
BP	GO:0051893	regulation of focal adhesion assembly	0.00125482	17
BP	GO:0090109	regulation of cell-substrate junction assembly	0.00125482	17
BP	GO:0010884	positive regulation of lipid storage	0.00128629	10
BP	GO:1903020	positive regulation of glycoprotein metabolic process	0.00128629	10
BP	GO:0010906	regulation of glucose metabolic process	0.00130316	27
BP	GO:1901989	positive regulation of cell cycle phase transition	0.00130316	27
BP	GO:0006475	internal protein amino acid acetylation	0.00134493	35
BP	GO:0072522	purine-containing compound biosynthetic process	0.00137783	39
BP	GO:1905037	autophagosome organization	0.00139321	25
BP	GO:0071709	membrane assembly	0.00140012	16
BP	GO:0003180	aortic valve morphogenesis	0.00140012	11
BP	GO:0010165	response to X-ray	0.00140012	11
BP	GO:0010669	epithelial structure maintenance	0.00140012	11
BP	GO:0030947	regulation of vascular endothelial growth factor receptor signaling pathway	0.00140012	11
BP	GO:0043304	regulation of mast cell degranulation	0.00140012	11
BP	GO:1903955	positive regulation of protein targeting to mitochondrion	0.00140012	11
BP	GO:0071230	cellular response to amino acid stimulus	0.00140097	19
BP	GO:0030574	collagen catabolic process	0.00140147	13
BP	GO:2000249	regulation of actin cytoskeleton reorganization	0.00140147	13
[truncated: 1,728 more rows]
