# Supplementary material for: Pharmacological mechanisms of probenecid for SARS-CoV-2 and RSV co-infection: findings of system pharmacology, molecular docking, molecular dynamics simulation, and structure–activity relationship
Source: Front Microbiol. 2025 Apr 30;16:1552603. doi: 10.3389/fmicb.2025.1552603 (PMC12075369; doi:10.3389/fmicb.2025.1552603)
Supplement: Supplementary file 2 [file Table_2.xlsx]

## Sheet: KEGG_enrichment_OfxHTO
Source	Term ID	Term name	p.adjust	Count
KEGG	hsa05169	Epstein-Barr virus infection	4.1783e-46	127
KEGG	hsa05164	Influenza A	1.50377e-40	109
KEGG	hsa05417	Lipid and atherosclerosis	1.50377e-40	125
KEGG	hsa05162	Measles	3.06194e-40	96
KEGG	hsa05167	Kaposi sarcoma-associated herpesvirus infection	7.43495e-32	107
KEGG	hsa05163	Human cytomegalovirus infection	1.51807e-29	114
KEGG	hsa05161	Hepatitis B	1.51807e-29	93
KEGG	hsa05160	Hepatitis C	9.9166e-28	89
KEGG	hsa04620	Toll-like receptor signaling pathway	2.66412e-27	69
KEGG	hsa04668	TNF signaling pathway	3.05876e-27	72
KEGG	hsa05171	Coronavirus disease - COVID-19	3.36039e-26	111
KEGG	hsa04657	IL-17 signaling pathway	2.18296e-25	63
KEGG	hsa04659	Th17 cell differentiation	5.08002e-25	68
KEGG	hsa04210	Apoptosis	6.18472e-25	78
KEGG	hsa04621	NOD-like receptor signaling pathway	6.18472e-25	94
KEGG	hsa04060	Cytokine-cytokine receptor interaction	8.63639e-25	127
KEGG	hsa05321	Inflammatory bowel disease	1.03962e-24	50
KEGG	hsa05152	Tuberculosis	1.70767e-24	92
KEGG	hsa05140	Leishmaniasis	1.72562e-24	55
KEGG	hsa04064	NF-kappa B signaling pathway	6.4824e-23	64
KEGG	hsa04061	Viral protein interaction with cytokine and cytokine receptor	1.8057e-22	62
KEGG	hsa05323	Rheumatoid arthritis	3.16819e-21	58
KEGG	hsa04380	Osteoclast differentiation	6.60764e-21	70
KEGG	hsa05235	PD-L1 expression and PD-1 checkpoint pathway in cancer	8.32214e-21	56
KEGG	hsa04630	JAK-STAT signaling pathway	1.07232e-20	82
KEGG	hsa04066	HIF-1 signaling pathway	1.35161e-20	63
KEGG	hsa04151	PI3K-Akt signaling pathway	1.2388e-19	133
KEGG	hsa05330	Allograft rejection	1.25538e-19	33
KEGG	hsa04625	C-type lectin receptor signaling pathway	1.30545e-19	60
KEGG	hsa04936	Alcoholic liver disease	4.38147e-19	72
KEGG	hsa04658	Th1 and Th2 cell differentiation	4.97963e-19	55
KEGG	hsa05134	Legionellosis	1.1778e-18	41
KEGG	hsa05145	Toxoplasmosis	2.9368e-18	61
KEGG	hsa05135	Yersinia infection	3.84088e-18	69
KEGG	hsa05212	Pancreatic cancer	4.12826e-18	48
KEGG	hsa05418	Fluid shear stress and atherosclerosis	1.00588e-17	69
KEGG	hsa05166	Human T-cell leukemia virus 1 infection	2.03927e-17	93
KEGG	hsa05132	Salmonella infection	3.5176e-17	100
KEGG	hsa04062	Chemokine signaling pathway	3.64612e-17	84
KEGG	hsa01521	EGFR tyrosine kinase inhibitor resistance	3.70209e-17	48
KEGG	hsa05142	Chagas disease	4.31538e-17	56
KEGG	hsa05416	Viral myocarditis	1.87149e-16	40
KEGG	hsa05133	Pertussis	2.1438e-16	46
KEGG	hsa04933	AGE-RAGE signaling pathway in diabetic complications	4.26983e-16	54
KEGG	hsa05205	Proteoglycans in cancer	1.09006e-15	85
KEGG	hsa04640	Hematopoietic cell lineage	1.31345e-15	53
KEGG	hsa05220	Chronic myeloid leukemia	1.44258e-15	45
KEGG	hsa05144	Malaria	1.56157e-15	35
KEGG	hsa04140	Autophagy - animal	1.93583e-15	66
KEGG	hsa05221	Acute myeloid leukemia	5.8124e-15	41
KEGG	hsa05332	Graft-versus-host disease	6.94218e-15	31
KEGG	hsa04940	Type I diabetes mellitus	2.03871e-14	31
KEGG	hsa05210	Colorectal cancer	2.05858e-14	47
KEGG	hsa04650	Natural killer cell mediated cytotoxicity	3.26629e-14	61
KEGG	hsa04145	Phagosome	4.33259e-14	67
KEGG	hsa05131	Shigellosis	4.62329e-14	93
KEGG	hsa04660	T cell receptor signaling pathway	8.54396e-14	52
KEGG	hsa05170	Human immunodeficiency virus 1 infection	1.01892e-13	83
KEGG	hsa04217	Necroptosis	1.57931e-13	68
KEGG	hsa04612	Antigen processing and presentation	1.83038e-13	43
KEGG	hsa05320	Autoimmune thyroid disease	1.86876e-13	34
KEGG	hsa05165	Human papillomavirus infection	4.13999e-13	112
KEGG	hsa01522	Endocrine resistance	4.49287e-13	49
KEGG	hsa05215	Prostate cancer	1.31414e-12	48
KEGG	hsa04917	Prolactin signaling pathway	1.6834e-12	39
KEGG	hsa04672	Intestinal immune network for IgA production	4.12083e-12	31
KEGG	hsa05223	Non-small cell lung cancer	5.51641e-12	39
KEGG	hsa04218	Cellular senescence	7.87916e-12	64
KEGG	hsa05130	Pathogenic Escherichia coli infection	8.60105e-12	75
KEGG	hsa05202	Transcriptional misregulation in cancer	2.44606e-11	73
KEGG	hsa04068	FoxO signaling pathway	2.6269e-11	56
KEGG	hsa05213	Endometrial cancer	4.66402e-11	33
KEGG	hsa04622	RIG-I-like receptor signaling pathway	5.14087e-11	37
KEGG	hsa04722	Neurotrophin signaling pathway	5.28336e-11	52
KEGG	hsa05143	African trypanosomiasis	7.09483e-11	25
KEGG	hsa04010	MAPK signaling pathway	9.0594e-11	97
KEGG	hsa04931	Insulin resistance	1.51614e-10	48
KEGG	hsa05203	Viral carcinogenesis	1.63987e-10	74
KEGG	hsa04932	Non-alcoholic fatty liver disease	1.8457e-10	61
KEGG	hsa04662	B cell receptor signaling pathway	1.85308e-10	40
KEGG	hsa05219	Bladder cancer	2.23768e-10	26
KEGG	hsa05310	Asthma	2.4441e-10	22
KEGG	hsa05214	Glioma	6.32881e-10	37
KEGG	hsa04137	Mitophagy - animal	6.80645e-10	36
KEGG	hsa04012	ErbB signaling pathway	7.07701e-10	40
KEGG	hsa05222	Small cell lung cancer	3.33069e-09	41
KEGG	hsa04920	Adipocytokine signaling pathway	3.48794e-09	34
KEGG	hsa04211	Longevity regulating pathway	3.83694e-09	40
KEGG	hsa04623	Cytosolic DNA-sensing pathway	3.9881e-09	32
KEGG	hsa04152	AMPK signaling pathway	4.25977e-09	49
KEGG	hsa05218	Melanoma	1.37628e-08	34
KEGG	hsa04919	Thyroid hormone signaling pathway	4.47398e-08	47
KEGG	hsa04215	Apoptosis - multiple species	4.88733e-08	20
KEGG	hsa04115	p53 signaling pathway	8.76356e-08	33
KEGG	hsa05120	Epithelial cell signaling in Helicobacter pylori infection	1.00209e-07	32
KEGG	hsa05230	Central carbon metabolism in cancer	1.00209e-07	32
KEGG	hsa04664	Fc epsilon RI signaling pathway	1.75016e-07	31
KEGG	hsa05150	Staphylococcus aureus infection	1.75016e-07	39
KEGG	hsa04071	Sphingolipid signaling pathway	2.1871e-07	45
KEGG	hsa04213	Longevity regulating pathway - multiple species	2.29055e-07	29
KEGG	hsa05224	Breast cancer	2.73286e-07	52
KEGG	hsa01524	Platinum drug resistance	3.21643e-07	32
KEGG	hsa05225	Hepatocellular carcinoma	3.41206e-07	57
KEGG	hsa05022	Pathways of neurodegeneration - multiple diseases	4.90126e-07	126
KEGG	hsa04935	Growth hormone synthesis, secretion and action	8.10446e-07	44
KEGG	hsa04370	VEGF signaling pathway	1.06555e-06	27
KEGG	hsa05146	Amoebiasis	1.08206e-06	39
KEGG	hsa05216	Thyroid cancer	1.22539e-06	20
KEGG	hsa04915	Estrogen signaling pathway	1.41471e-06	48
KEGG	hsa04216	Ferroptosis	2.03401e-06	21
KEGG	hsa05340	Primary immunodeficiency	2.10991e-06	20
KEGG	hsa04613	Neutrophil extracellular trap formation	2.45572e-06	60
KEGG	hsa04514	Cell adhesion molecules	2.61933e-06	52
KEGG	hsa04910	Insulin signaling pathway	2.80001e-06	47
KEGG	hsa05010	Alzheimer disease	3.29358e-06	103
KEGG	hsa01523	Antifolate resistance	3.53906e-06	17
KEGG	hsa04014	Ras signaling pathway	4.01814e-06	70
KEGG	hsa05231	Choline metabolism in cancer	8.32111e-06	36
KEGG	hsa05226	Gastric cancer	1.55667e-05	48
KEGG	hsa04510	Focal adhesion	1.75569e-05	60
KEGG	hsa05208	Chemical carcinogenesis - reactive oxygen species	1.75569e-05	65
KEGG	hsa04666	Fc gamma R-mediated phagocytosis	1.756e-05	35
KEGG	hsa04930	Type II diabetes mellitus	1.94193e-05	21
KEGG	hsa04912	GnRH signaling pathway	4.71779e-05	33
KEGG	hsa04670	Leukocyte transendothelial migration	5.81537e-05	38
KEGG	hsa05206	MicroRNAs in cancer	6.58706e-05	82
KEGG	hsa05020	Prion disease	6.66816e-05	74
KEGG	hsa04015	Rap1 signaling pathway	7.25876e-05	60
KEGG	hsa04141	Protein processing in endoplasmic reticulum	8.20015e-05	51
KEGG	hsa04371	Apelin signaling pathway	0.000129411	43
KEGG	hsa05207	Chemical carcinogenesis - receptor activation	0.000188787	59
KEGG	hsa05415	Diabetic cardiomyopathy	0.000188916	57
KEGG	hsa04926	Relaxin signaling pathway	0.000215774	40
KEGG	hsa05017	Spinocerebellar ataxia	0.000261276	43
KEGG	hsa05211	Renal cell carcinoma	0.0002997	25
KEGG	hsa05014	Amyotrophic lateral sclerosis	0.000374459	90
KEGG	hsa04960	Aldosterone-regulated sodium reabsorption	0.000472079	16
KEGG	hsa04150	mTOR signaling pathway	0.000515339	45
KEGG	hsa04142	Lysosome	0.000773641	39
KEGG	hsa00220	Arginine biosynthesis	0.00102167	11
KEGG	hsa04072	Phospholipase D signaling pathway	0.0011776	42
KEGG	hsa04520	Adherens junction	0.00127712	24
KEGG	hsa04110	Cell cycle	0.00142342	37
KEGG	hsa04614	Renin-angiotensin system	0.00160838	11
KEGG	hsa04928	Parathyroid hormone synthesis, secretion and action	0.00163917	32
KEGG	hsa05100	Bacterial invasion of epithelial cells	0.00189272	25
KEGG	hsa04610	Complement and coagulation cascades	0.00212513	27
KEGG	hsa04810	Regulation of actin cytoskeleton	0.00268035	58
KEGG	hsa01230	Biosynthesis of amino acids	0.00293356	24
KEGG	hsa03320	PPAR signaling pathway	0.00675847	23
KEGG	hsa03050	Proteasome	0.00699459	16
KEGG	hsa04750	Inflammatory mediator regulation of TRP channels	0.00797301	28
KEGG	hsa04730	Long-term depression	0.00995291	19
KEGG	hsa04611	Platelet activation	0.012421	33
KEGG	hsa04350	TGF-beta signaling pathway	0.016883	26
KEGG	hsa00531	Glycosaminoglycan degradation	0.0206485	8
KEGG	hsa04979	Cholesterol metabolism	0.0207141	16
KEGG	hsa00052	Galactose metabolism	0.0240946	11
KEGG	hsa01212	Fatty acid metabolism	0.028143	17
KEGG	hsa05012	Parkinson disease	0.0311859	60
KEGG	hsa04024	cAMP signaling pathway	0.032173	51
KEGG	hsa02010	ABC transporters	0.0334939	14
KEGG	hsa01200	Carbon metabolism	0.0396496	29
KEGG	hsa04921	Oxytocin signaling pathway	0.0399626	37
KEGG	hsa04929	GnRH secretion	0.041555	18
KEGG	hsa04934	Cushing syndrome	0.0434941	37
KEGG	hsa04973	Carbohydrate digestion and absorption	0.0475434	14
